# Supplementary material for: Aberrations in ion channels interacting with lipid metabolism and epithelial–mesenchymal transition in esophageal squamous cell carcinoma
Source: Front Mol Biosci. 2023 Jul 17;10:1201459. doi: 10.3389/fmolb.2023.1201459 (PMC10388552; doi:10.3389/fmolb.2023.1201459)
Supplement: Supplementary file 1 [file Table2.xlsx]

## Sheet: EMTScores_IOB_KMIO
Supplementary Table 9: List of samples present in IOB-KMIO dataset, their corresponding EMT score estimated using GS76, MLR and KS EMT scoring methods and correlation of expression values of genes obtained in the WGCNA selected modules with GS76, MLR and KS EMT scoring methods (Excel sheet)
Sample	GS76	MLR	KS
11858_17_N	-3.10402	0.953764	-0.277311
11858_17_T	-11.7792	0.959602	-0.205882
14423_13_N	12.5795	0.943476	-0.255462
14423_13_T	4.77093	0.951439	-0.337815
14423_14_N	16.4749	0.92935	-0.444538
14423_14_T	-10.297	0.957427	-0.185294
1493_13_N	0.837649	0.960711	0.119748
1493_13_T	4.66504	0.953809	0.119748
3507_15_N	14.5643	0.94822	-0.197059
3507_15_T	7.64511	0.952402	-0.255882
3914_12_N	-1.47651	0.951208	-0.32605
3914_12_T	-0.109658	0.95634	-0.256303
4074_15_N	16.306	0.924009	-0.383613
4074_15_T	-16.9109	0.962388	-0.230252
4111_15_N	2.72664	0.950795	-0.195798
4111_15_T	7.69408	0.94907	-0.146218
5212_15_N	5.87511	0.942103	-0.32563
5212_15_T	-16.4112	0.961096	0.132773
6067_11_N	-38.7634	1.04579	0.515546
6067_11_T	-10.6022	0.945158	-0.409244
7708_15_N	29.9377	0.921496	-0.255042
7708_15_T	4.19362	0.957566	-0.266807
7825_15_N	5.84547	0.942257	-0.35042
7825_15_T	-24.6619	1.03802	0.230672

## Sheet: Correlations_methods
76GS.MLR_Cor	76GS.MLR_Pval	76GS.KS_Cor	76GS.KS_Pval	KS.MLR_Cor	KS.MLR_Pval
0.837212	3.382e-07	-0.641281	0.0007328	0.814562	1.267e-06

## Sheet: Correlations_IOB_KMIO
Blue module Genes	76GS		MLR		KS
	Corr	pval	Corr	pval	Corr	pval
ABCD1	-0.193358	0.36532	-0.0175456	0.935145	-0.155163	0.469088
ACOT9	-0.230779	0.277941	0.14714	0.492647	0.334969	0.109593
ACSL4	0.26272	0.214871	-0.158366	0.459847	0.208642	0.32788
ACVR1	-0.110852	0.606089	0.11033	0.607798	0.307656	0.143608
ADAM12	-0.0117605	0.956505	-0.0330213	0.878259	0.351192	0.0924285
ADM	0.0855282	0.6911	0.0853192	0.691819	0.207641	0.330259
AGPS	0.258799	0.222046	-0.200073	0.348577	0.139914	0.514359
AHR	0.244593	0.249366	-0.165515	0.439569	-0.0234662	0.913331
AKT1	0.401906	0.0515576	-0.323659	0.122873	-0.0964187	0.65402
AKT2	0.360439	0.0835899	-0.383518	0.0643117	-0.15952	0.45654
ANO3	0.185534	0.385408	-0.152368	0.477228	-0.105654	0.623183
ANPEP	-0.20975	0.32526	0.0262696	0.903022	0.415017	0.0437353
ANXA5	-0.0723423	0.736928	-0.0203072	0.924964	0.339161	0.10495
APOC1	-0.0944767	0.660578	-0.110921	0.605862	-0.280502	0.184293
APOE	-0.0398467	0.853339	-0.120652	0.574405	-0.217475	0.307343
AQP9	-0.44687	0.0285809	0.440946	0.0310227	0.586558	0.00259022
ARSA	0.297224	0.158399	-0.40115	0.05204	-0.358417	0.0854663
ARSB	0.000609378	0.997745	0.178697	0.403461	0.35382	0.0898487
ARSI	0.10335	0.63082	-0.0243014	0.910258	0.361695	0.0824405
ATM	-0.0863468	0.688288	0.00701069	0.974064	0.116742	0.586958
B4GALT2	0.48221	0.0170186	-0.38111	0.0661464	-0.00973791	0.96398
BATF2	-0.20604	0.334085	-0.0455891	0.832476	-0.126778	0.554979
BMI1	0.367481	0.0772973	-0.198472	0.352527	-0.0314717	0.883934
BMP6	0.0250616	0.907462	0.0791158	0.713267	0.29329	0.164247
C5AR1	-0.380447	0.0666589	0.255821	0.227601	0.398455	0.0537869
CA2	-0.205469	0.335455	-0.0382424	0.859185	0.17571	0.411494
CA9	-0.431523	0.0352474	0.096856	0.652547	0.0843181	0.695265
CBLB	-0.33163	0.1134	0.0772699	0.71969	0.211065	0.322165
CCL18	-0.248384	0.241872	0.175181	0.412927	0.0757257	0.725078
CCL2	-0.0454765	0.832884	0.203206	0.340921	0.413702	0.0444751
CCL20	-0.126725	0.555144	-0.0143612	0.946898	-0.179537	0.401218
CD14	-0.047295	0.826299	0.142554	0.506375	0.360569	0.0834707
CD63	0.411919	0.0454938	-0.198205	0.353187	0.104979	0.625417
CDH11	-0.0901055	0.675425	0.00535304	0.980195	0.407789	0.0479231
CDH2	-0.181935	0.394852	0.17131	0.423487	0.510558	0.010795
CDK14	-0.206561	0.332837	0.0601508	0.780092	0.253542	0.231914
CEMIP	-0.0563951	0.793524	0.00651236	0.975907	0.386291	0.0622466
CERS2	-0.225754	0.28883	0.0360083	0.867338	0.175381	0.412385
CETP	-0.27513	0.193196	0.00175917	0.993491	-0.00426801	0.984209
CHUK	0.494511	0.0140317	-0.336684	0.107676	-0.116147	0.588877
CLCN4	-0.581095	0.00290322	0.384547	0.0635393	0.221628	0.297967
CLCN7	-0.139892	0.514427	-0.170919	0.424563	-0.0211159	0.921984
COL8A1	-0.116323	0.58831	0.0994818	0.643728	0.527943	0.00801068
COL8A2	0.224487	0.291617	-0.100782	0.639378	0.349457	0.0941618
CSF2	-0.0223098	0.917588	0.00888815	0.967121	0.421724	0.0401118
CTHRC1	0.0130656	0.951683	-0.0442072	0.837487	0.332344	0.112578
CTSL	-0.100532	0.640215	0.0597709	0.781448	0.220675	0.300101
CTSZ	-0.126889	0.55463	-0.0257487	0.904936	0.0182073	0.932705
CXCL13	-0.0277393	0.897623	-0.058023	0.787695	-0.157125	0.463417
CXCL5	-0.127312	0.5533	0.015208	0.943772	0.467359	0.021295
CXCL8	-0.434102	0.0340483	0.384367	0.0636738	0.702673	0.000128838
CXCL9	-0.1469	0.493361	-0.0835843	0.697795	-0.123681	0.564763
CYP27B1	-0.295067	0.161587	-0.0144945	0.946406	0.184804	0.387314
CYTOR	-0.243113	0.252331	-0.0168831	0.93759	0.264545	0.211586
DAPK1	-0.259162	0.221376	0.1176	0.584193	0.031593	0.883489
DGAT1	0.686466	0.000212115	-0.575206	0.00327605	-0.287126	0.173709
DGKD	-0.405927	0.0490511	0.252957	0.23303	0.194192	0.363216
DGKI	-0.238017	0.262721	0.241532	0.255527	0.554123	0.00496005
DKK1	0.208303	0.328686	-0.130796	0.542401	-0.0312563	0.884723
DKK3	0.333692	0.111038	-0.197619	0.354641	0.188404	0.377967
DNMT3B	0.163721	0.444612	-0.156606	0.464913	-0.104744	0.626194
EDNRA	0.102184	0.634701	-0.0594801	0.782486	0.384971	0.0632235
EFNB2	0.0981141	0.648316	-0.0453329	0.833405	0.158022	0.460834
EHD1	0.151825	0.478818	-0.0367288	0.864707	0.299274	0.155411
EHD2	0.126428	0.556081	-0.0683177	0.751099	0.443057	0.0301341
EIF5A2	0.0690762	0.748422	-0.0345266	0.872753	0.151898	0.478605
ELOVL5	0.0473221	0.826201	-0.0966523	0.653233	0.0234093	0.91354
ENG	0.00707008	0.973844	-0.00749922	0.972257	0.26558	0.209738
ENO2	-0.347283	0.0963675	0.367937	0.0769032	0.549583	0.00540477
ESRRA	0.592047	0.002305	-0.413661	0.0444985	-0.296239	0.15985
ETS1	0.0246384	0.909019	-0.0121787	0.954959	0.242434	0.253701
ETS2	0.319118	0.128522	-0.188484	0.37776	0.0843149	0.695276
ETV1	0.178934	0.402828	-0.115957	0.589493	0.0983413	0.647553
F2R	0.101468	0.637089	-0.0930713	0.665338	0.16157	0.450698
FADS3	0.0278093	0.897366	0.159719	0.455974	0.277706	0.188889
FAM3C	0.339823	0.10423	-0.292112	0.166027	-0.0604657	0.778969
FHL2	0.203051	0.341298	-0.114372	0.594625	0.219735	0.302218
FHOD1	-0.263931	0.212688	0.154353	0.471441	0.465545	0.021872
FN1	-0.0918082	0.669627	0.142171	0.50753	0.577575	0.00312148
FSCN1	-0.138844	0.517614	0.0063909	0.976356	0.268196	0.205115
FZD2	-0.000854806	0.996837	-0.142565	0.506341	0.0259859	0.904065
FZD7	0.170748	0.425032	0.0405426	0.850805	0.166729	0.436174
GABARAPL1	0.0139414	0.948448	0.179551	0.401181	0.170831	0.424804
GALC	0.170493	0.425735	-0.0233477	0.913767	0.20952	0.325802
GDPD5	-0.37689	0.0694584	0.3534	0.0902576	0.356037	0.0877142
GEMIN2	0.143416	0.503779	-0.113503	0.597446	0.114191	0.595212
GGT5	-0.405779	0.0491419	0.201617	0.344791	0.491677	0.0146786
GJA1	0.169585	0.42824	-0.127833	0.551662	0.305533	0.146535
GJC1	-0.13962	0.515252	0.215447	0.311986	0.450421	0.0271922
GLB1	0.205049	0.336467	-0.188502	0.377713	0.0889719	0.679296
GLB1L	0.0518927	0.809701	0.0505156	0.814664	0.311679	0.138176
GLIPR1	-0.118996	0.579708	0.196775	0.356743	0.493783	0.0141956
GLS	-0.210844	0.322684	0.0819363	0.703487	0.416365	0.0429869
GOLM1	0.0326864	0.879485	-0.212017	0.319938	-0.335726	0.108744
GPAT4	-0.114884	0.592966	-0.0844732	0.694731	-0.0619986	0.773506
GPX4	0.426522	0.0376677	-0.197978	0.353751	-0.0221682	0.918109
GPX7	-0.0428918	0.842263	0.0350299	0.870913	0.262737	0.214842
GPX8	0.154297	0.471603	-0.0108341	0.959928	0.359861	0.0841231
GRIN2D	-0.358059	0.0858018	0.0894215	0.67776	0.0991255	0.644922
HAS2	-0.12712	0.553903	0.0628894	0.770336	0.466437	0.0215868
HAVCR2	-0.162199	0.448915	0.00314639	0.988358	0.00576205	0.978682
HBEGF	0.451982	0.0265995	-0.237884	0.262995	0.0384572	0.858402
HEXB	0.223201	0.294462	-0.106475	0.620469	0.077501	0.718885
HIP1	0.0671191	0.755335	0.0721181	0.737715	0.235449	0.268058
HSD11B1	-0.351684	0.091942	0.187351	0.380688	0.448952	0.0277601
HSD17B14	-0.0256442	0.90532	0.0263943	0.902564	0.261566	0.216967
IGFBP3	-0.0144007	0.946752	-0.0590507	0.78402	0.0857216	0.690435
IGFBP7	-0.00284764	0.989464	0.132937	0.535753	0.450444	0.0271834
IL11	-0.110268	0.608	0.00474761	0.982435	0.456751	0.0248519
IL4I1	-0.21328	0.316995	-0.039078	0.856139	-0.0788353	0.714241
INPP4A	-0.22619	0.287875	0.166344	0.437248	0.220697	0.300053
INPPL1	0.252828	0.233275	-0.257152	0.225107	0.0851602	0.692366
INSIG2	0.127404	0.55301	-0.0903192	0.674697	0.183474	0.390799
INSR	-0.452134	0.0265423	0.311671	0.138187	0.447891	0.0281761
IRS1	-0.0925398	0.667142	0.167691	0.433493	0.464282	0.0222814
ISG15	0.138217	0.519526	-0.0855144	0.691148	-0.143751	0.502772
ITGA3	-0.148005	0.490079	-0.159368	0.456977	0.0481499	0.823207
ITGA6	-0.106298	0.621053	-0.0369232	0.863998	0.332413	0.112498
ITGB1	0.094904	0.659133	0.0144584	0.946539	0.45492	0.0255114
ITGB4	-0.175797	0.411259	-0.172829	0.419326	-0.00394379	0.985408
ITGB6	0.181089	0.397092	-0.174486	0.414813	0.252532	0.233842
KCND2	-0.25013	0.238469	0.17859	0.403749	0.607771	0.00163111
KCNE3	-0.204448	0.337916	-0.101927	0.635556	-0.201525	0.345017
KCNN4	-0.0161036	0.940466	-0.188174	0.378561	-0.224181	0.292292
KCNQ1	-0.262693	0.21492	-0.0226108	0.916479	-0.137803	0.520788
KDM4B	0.416605	0.0428549	-0.302847	0.1503	-0.19322	0.36567
KDM6B	-0.142539	0.506418	-0.00293373	0.989145	0.124992	0.56061
KRT17	-0.0550724	0.798268	-0.0458038	0.831698	-0.06285	0.770476
LAMC2	-0.116716	0.587043	-0.0265931	0.901833	0.354291	0.0893917
LIF	-0.0959044	0.655755	0.0215258	0.920474	0.219358	0.303069
LIMA1	0.119254	0.578879	-0.0667223	0.756738	0.309239	0.141453
LIPA	0.106572	0.620149	-0.220495	0.300507	-0.113783	0.596535
LIPG	-0.253831	0.231363	-0.00780247	0.971136	0.198271	0.353025
LMNA	0.497069	0.0134681	-0.332889	0.111953	-0.00831824	0.969228
LOX	-0.0144491	0.946574	0.00714885	0.973553	0.397816	0.0542081
LOXL2	-0.0988639	0.645799	0.0307907	0.886429	0.489369	0.0152233
LOXL3	-0.142977	0.505101	0.228438	0.282982	0.585954	0.00262331
LPCAT1	-0.273634	0.195725	0.117893	0.583249	0.236083	0.266734
LPCAT2	0.407101	0.0483376	-0.243793	0.250968	0.144497	0.500535
LPIN2	-0.0787565	0.714515	-0.120776	0.57401	-0.160604	0.453446
LRP1	-0.134785	0.530047	0.2261	0.28807	0.60571	0.00170847
LRRC8A	0.334226	0.110432	-0.303702	0.149094	-0.0617063	0.774546
LRRC8C	0.0190455	0.929614	0.033055	0.878136	0.29541	0.161077
MAD2L2	0.0884806	0.680975	-0.00936016	0.965376	0.16892	0.430081
MARVELD1	0.237313	0.264178	-0.0747999	0.728315	0.355944	0.0878037
MBD3	0.404381	0.0500033	-0.271022	0.200198	-0.0728631	0.7351
MED16	0.575878	0.00323158	-0.447522	0.0283217	-0.208251	0.328809
MED25	0.274092	0.194948	-0.45097	0.0269825	-0.314422	0.134558
MEF2D	0.424477	0.0386947	-0.156348	0.465657	0.20421	0.33849
MET	0.0708106	0.742311	-0.123883	0.564122	0.0637769	0.767181
MGAT3	-0.120757	0.574069	-0.0656969	0.760369	-0.16593	0.438407
MMD	0.0169763	0.937246	0.0594303	0.782664	0.424695	0.0385841
MMP1	0.0779984	0.717153	-0.0494716	0.818432	0.205001	0.336582
MMP13	0.130145	0.544429	-0.0419793	0.845579	0.170217	0.426497
MMP14	0.0668962	0.756123	-0.127761	0.551889	0.260792	0.21838
MMP19	-0.288257	0.171945	0.182427	0.393555	0.439999	0.0314281
MMP2	0.00507026	0.981241	0.0484077	0.822275	0.46293	0.0227264
MMP3	0.00758149	0.971953	0.00717865	0.973443	0.406877	0.048473
MMP7	-0.094591	0.660191	-0.145496	0.497548	-0.265524	0.209838
MMP9	-0.265856	0.209247	-0.0102513	0.962082	0.273893	0.195286
MSX2	-0.098992	0.64537	0.118023	0.582831	0.485561	0.0161578
NCOR2	-0.112292	0.601388	-0.0402597	0.851835	0.134985	0.52943
NEU3	-0.223091	0.294706	0.14487	0.49942	0.219006	0.303864
NFKBIE	-0.0379148	0.86038	-0.0384749	0.858337	-0.0577809	0.788561
NOTCH1	0.143616	0.503179	-0.354418	0.0892691	-0.244215	0.250121
NR1H3	-0.0956634	0.656568	-0.056169	0.794334	-0.100531	0.640216
NREP	-0.023892	0.911764	0.00145277	0.994625	0.374285	0.071565
NUAK1	-0.193254	0.365584	0.0460883	0.830668	0.330783	0.11438
OLR1	-0.380806	0.0663808	0.141305	0.510146	0.174374	0.415115
OSM	-0.578163	0.00308407	0.612721	0.00145741	0.801062	2.56585e-06
P2RX4	-0.17363	0.41714	0.0112088	0.958543	-0.0448344	0.835212
PAG1	-0.153123	0.475021	0.0794091	0.712247	0.170604	0.425428
PDE4A	-0.0326665	0.879558	0.0472526	0.826452	0.376307	0.0699262
PDGFB	0.0350485	0.870845	0.0113505	0.95802	0.305491	0.146594
PDGFRB	0.00308484	0.988586	0.0391606	0.855838	0.458532	0.0242235
PDPN	-0.135213	0.52873	0.00533761	0.980252	0.40999	0.0466159
PGF	-0.462817	0.0227637	0.415308	0.0435731	0.631847	0.000926531
PIK3CD	0.139311	0.516191	-0.143392	0.503852	0.124742	0.561401
PIM2	0.0205521	0.924061	-0.0985549	0.646836	-0.0377087	0.861131
PIN1	0.509525	0.0109829	-0.237941	0.262879	-0.0975361	0.650259
PIP5K1B	-0.134341	0.531414	-0.0803263	0.709064	-0.208922	0.327216
PITPNM1	0.503911	0.0120514	-0.488658	0.0153944	-0.292316	0.165717
PLA2G15	-0.173963	0.416233	0.0522742	0.808327	0.135365	0.528261
PLA2G7	-0.119717	0.577395	-0.0880563	0.682427	-0.13121	0.541113
PLAAT3	-0.0614145	0.775586	0.0840266	0.69627	0.00188699	0.993018
PLAUR	-0.349719	0.0938984	0.168319	0.431748	0.41476	0.043879
PLD3	-0.0147855	0.945332	-0.127238	0.55353	0.0332459	0.877438
PLEKHA2	0.392515	0.057799	-0.207017	0.331747	-0.0868783	0.686464
PLPP4	-0.076416	0.722668	-0.0104597	0.961312	0.410554	0.046286
PLXND1	-0.20061	0.347256	0.235333	0.268302	0.475768	0.0187785
PON2	0.162494	0.448079	-0.140762	0.511789	0.0974126	0.650674
POSTN	0.0553115	0.79741	-0.0326646	0.879565	0.352251	0.0913824
PRKAA1	0.061222	0.776272	-0.255985	0.227292	-0.178113	0.405027
PRRX1	-0.045395	0.83318	0.144939	0.499213	0.583581	0.00275703
PTHLH	-0.126631	0.555439	-0.019733	0.92708	0.320577	0.126687
RGS3	0.0505306	0.81461	-0.0131941	0.951208	0.25738	0.224682
RHOC	0.280826	0.183765	-0.116929	0.586355	0.0496341	0.817845
ROS1	-0.0271351	0.899842	0.079352	0.712446	-0.0170522	0.936966
RUNX1	-0.183966	0.389507	-0.0849119	0.69322	0.200323	0.347961
RUNX2	-0.105051	0.625177	-0.0535781	0.803636	0.192413	0.367715
S100A6	0.434168	0.0340178	-0.281014	0.183458	-0.111418	0.604238
SALL4	-0.191437	0.370195	-0.128326	0.550118	0.106804	0.619385
SBF1	0.655232	0.000510603	-0.465598	0.021855	-0.287201	0.173592
SCARB1	-0.228932	0.281913	0.16657	0.436616	0.159362	0.456993
SEC24D	-0.0656643	0.760485	-0.0392116	0.855652	0.207275	0.331132
SERPINE1	-0.0955122	0.657078	0.0212125	0.921628	0.44182	0.0306526
SGPP1	0.217694	0.306844	-0.128153	0.550658	0.0437035	0.839315
SIX1	-0.678284	0.000269676	0.596817	0.00207929	0.528987	0.00786448
SLC30A7	0.280763	0.183867	-0.294249	0.162807	-0.0319981	0.882005
SLC39A6	0.146068	0.495841	-0.157539	0.462225	0.108819	0.61275
SLCO1B3	-0.0325333	0.880046	0.213871	0.315624	0.0372024	0.862979
SMAD7	-0.0570357	0.791228	0.00434152	0.983937	0.317493	0.130588
SNAI2	-0.0552852	0.797504	-0.0362902	0.866309	0.381391	0.0659306
SOAT1	0.0115542	0.957267	-0.0518948	0.809693	0.0527833	0.806495
SOCS3	-0.188917	0.376645	0.429109	0.0363997	0.590532	0.00238092
SOX4	0.124143	0.563296	-0.172866	0.419224	-0.0290851	0.892684
SPARC	0.0432232	0.841059	0.00282643	0.989542	0.414747	0.0438863
SRI	0.212895	0.317891	-0.165475	0.439681	-0.0279733	0.896764
ST3GAL2	-0.0722746	0.737165	0.0957229	0.656367	0.378754	0.0679804
ST3GAL5	-0.283708	0.179116	0.130767	0.542491	0.29585	0.160425
ST6GAL1	-0.0554235	0.797008	-0.0295864	0.890845	-0.0468368	0.827957
STARD3NL	0.152748	0.476119	0.0569166	0.791655	0.352089	0.0915421
STAT1	-0.12296	0.567051	-0.105384	0.624075	-0.144889	0.499361
STAT3	0.363927	0.0804269	-0.289087	0.170659	-0.105097	0.625024
STK11	0.536714	0.00685071	-0.3666	0.0780647	-0.172133	0.421231
TBX2	0.188152	0.378618	0.00872359	0.96773	0.30159	0.152084
TBX3	-0.371026	0.0742691	0.363478	0.0808291	0.509321	0.0110203
TCF3	0.272135	0.198283	-0.225333	0.289754	-0.0572174	0.790578
TCF4	0.0285869	0.894512	0.0867017	0.687069	0.359534	0.0844256
TEAD2	0.0179673	0.93359	0.0503151	0.815388	0.264537	0.211599
TGFB3	0.0520446	0.809154	0.0397352	0.853745	0.502548	0.0123235
TGFBR1	0.161165	0.451851	-0.165271	0.440253	0.105822	0.622626
TGM2	-0.250756	0.237258	0.0487708	0.820963	0.154681	0.470486
TIMP1	-0.122687	0.567918	0.0609856	0.777114	0.388341	0.0607539
TNC	-0.140946	0.511231	-0.0027715	0.989745	0.260933	0.218121
TPCN2	-0.331825	0.113174	0.137555	0.521545	0.224838	0.290842
TRPM2	-0.185692	0.384995	-0.000325173	0.998797	0.0296843	0.890486
TRPV2	0.0798191	0.710824	-0.00051782	0.998084	0.228847	0.282096
UBE2L6	-0.022014	0.918677	-0.140407	0.512863	-0.150302	0.483293
UCP2	0.0282913	0.895597	-0.0548642	0.799015	-0.0578667	0.788253
VCAN	-0.126589	0.555573	0.063497	0.768176	0.462812	0.0227655
VCP	0.594356	0.00219329	-0.439475	0.0316543	-0.236005	0.266898
VEGFA	-0.263164	0.214069	0.022845	0.915617	-0.00962377	0.964402
YBX1	0.404373	0.0500083	-0.201776	0.344403	0.00413074	0.984717
YWHAH	0.0203795	0.924697	-0.0879686	0.682727	0.202254	0.343237
ZYX	0.340481	0.103518	-0.123279	0.566038	0.21378	0.315836
Brown module Genes	76GS		MLR		KS
	Corr	pval	Corr	pval	Corr	pval
ABCA1	-0.144138	0.501613	0.161844	0.449921	0.149838	0.48466
ABCC1	-0.0947451	0.65967	-0.0667619	0.756598	-0.0742679	0.730176
ABCC3	-0.0475971	0.825206	-0.252262	0.234359	-0.379916	0.0670709
ACBD7	-0.176219	0.410119	-0.0459932	0.831012	-0.0802853	0.709206
ACLY	0.0383697	0.858721	-0.183549	0.390601	-0.0494935	0.818353
ACOT7	-0.174272	0.415392	-0.0919085	0.669286	-0.173671	0.417029
ACSF3	-0.0492194	0.819342	-0.153444	0.474087	-0.140258	0.513316
ACSS1	-0.284453	0.177927	0.17582	0.411197	-0.0624935	0.771744
ACTL6A	0.134156	0.531987	-0.19978	0.349297	-0.126251	0.556638
ADCY3	-0.150769	0.481918	0.0465866	0.828863	0.0776883	0.718233
ADSL	-0.0715974	0.739544	-0.0553693	0.797202	-0.00366099	0.986454
AKR1B1	-0.150227	0.483513	0.0921636	0.66842	0.119358	0.578545
AKR1C1	0.0727078	0.735645	-0.0981549	0.648179	-0.124956	0.560725
AKR1C2	0.0321686	0.881381	-0.0458147	0.831659	-0.132873	0.535951
AKR1C3	-0.0510535	0.812725	0.083721	0.697323	0.0220849	0.918415
ALDH1A1	0.103343	0.630845	-0.0997195	0.642932	-0.177909	0.405572
ANO1	-0.358732	0.0851719	0.117084	0.585856	0.340264	0.103752
APEX1	0.231443	0.276523	-0.255066	0.229023	-0.158384	0.459797
ARNT2	-0.297192	0.158447	0.142262	0.507255	0.0866979	0.687082
ARSJ	0.0931151	0.66519	-0.146036	0.495935	0.15356	0.473749
ASCL2	-0.177264	0.407304	-0.102741	0.632845	-0.304727	0.147657
AURKA	-0.114482	0.594268	-0.169414	0.428714	-0.122699	0.567881
B4GALNT1	-0.149259	0.486368	0.095625	0.656697	0.221636	0.297948
B4GALT4	-0.0370995	0.863354	-0.0934129	0.66418	-0.101985	0.635363
BDNF	0.0476071	0.82517	-0.086222	0.688716	-0.262227	0.215765
BIRC5	-0.0792153	0.712921	-0.132232	0.537939	-0.153371	0.474298
BRCA1	-0.073048	0.734451	-0.136084	0.526052	-0.194612	0.362158
CACNA1B	-0.502906	0.0122515	0.514446	0.0101116	0.206965	0.331871
CAMKK2	0.0979424	0.648893	-0.136934	0.523445	-0.0474645	0.825686
CDH13	-0.269132	0.203478	0.1001	0.641658	0.395554	0.0557189
CDKN2A	-0.0555536	0.796541	-0.132466	0.537213	-0.112833	0.599626
CEL	-0.286251	0.175082	0.0743235	0.729982	-0.0630806	0.769656
CERS5	0.0709635	0.741773	-0.0987635	0.646136	0.191562	0.369876
CERS6	0.379347	0.0675148	-0.309177	0.141536	-0.247554	0.243499
CHKA	-0.38951	0.0599151	0.150265	0.483402	-0.0768733	0.721073
CIP2A	-0.0914119	0.670975	-0.141556	0.509386	-0.207891	0.329664
CKS2	0.0359951	0.867386	-0.18559	0.38526	-0.233462	0.272235
CLCN2	-0.212286	0.31931	-0.135883	0.52667	-0.202791	0.341929
CPNE7	-0.23127	0.276892	0.277131	0.189845	-0.0678799	0.752645
CRACR2A	-0.335304	0.109217	0.0478896	0.824148	-0.0231647	0.91444
CREBBP	0.0276247	0.898044	-0.247434	0.243735	-0.103941	0.628858
CRLS1	-0.0974469	0.650559	-0.0948805	0.659212	-0.229422	0.280855
CSNK2A2	0.291079	0.167599	-0.132002	0.538651	-0.0251268	0.907223
CUL4A	-0.208754	0.327616	-0.000173478	0.999358	0.0537033	0.803186
CUX1	-0.224302	0.292024	0.0797808	0.710957	0.204738	0.337214
CX3CL1	0.240707	0.257203	-0.11104	0.605475	-0.0744356	0.729589
CYP51A1	-0.0841015	0.696011	-0.0265157	0.902118	-0.0486054	0.82156
DAB2IP	0.186817	0.382071	-0.170631	0.425354	-0.180343	0.399072
DDHD1	-0.38134	0.0659692	0.30047	0.153687	0.213095	0.317425
DGKH	-0.201465	0.345163	-0.0300291	0.889221	-0.0676076	0.753607
DHCR7	0.0375406	0.861745	-0.183212	0.391488	-0.142065	0.507848
DNMT1	0.0566845	0.792486	-0.205195	0.336114	-0.13313	0.535157
E2F1	-0.146438	0.494738	-0.149718	0.485013	-0.179673	0.400855
ECT2	-0.112403	0.601026	-0.15931	0.457143	-0.202986	0.341457
EGFR	-0.197766	0.354277	0.102888	0.632358	0.0281053	0.89628
EGLN3	-0.254573	0.229955	0.327761	0.117929	0.223316	0.294208
EIF4G1	0.343086	0.100734	-0.480759	0.0174028	-0.31072	0.139458
EIF5A	0.561104	0.00433645	-0.466019	0.0217202	-0.292893	0.164845
ELOVL2	-0.0916216	0.670262	0.105654	0.623183	0.189251	0.375787
EML4	-0.00620657	0.977038	-0.222234	0.296613	-0.187993	0.379027
EPCAM	-0.100303	0.640979	-0.11253	0.600611	-0.17782	0.405811
EPHB2	-0.380889	0.0663166	0.0680132	0.752174	-0.0236604	0.912616
EPO	-0.33546	0.109042	0.153901	0.472755	0.2349	0.269207
EPS8	-0.0210615	0.922185	-0.0774592	0.71903	-0.198206	0.353184
ETNK1	0.058389	0.786386	-0.267279	0.206726	-0.396599	0.055017
ETV4	0.0872567	0.685166	-0.215606	0.311621	-0.182451	0.393492
F2RL2	-0.0620106	0.773463	-0.0238729	0.911835	-0.0166112	0.938593
FABP6	-0.016776	0.937985	-0.0105902	0.96083	-0.0542187	0.801334
FADS1	-0.217023	0.308373	0.0688924	0.74907	0.106049	0.621878
FADS2	-0.257878	0.223754	0.0577068	0.788826	0.089136	0.678735
FBXO45	0.331166	0.113936	-0.338055	0.10616	-0.162843	0.447092
FGFR2	0.0299064	0.889671	0.0562106	0.794185	-0.134659	0.530434
FOXM1	-0.19415	0.363322	-0.0906901	0.673433	-0.18778	0.379578
FST	0.0853777	0.691618	-0.0747203	0.728593	-0.0855794	0.690924
GABRA3	0.178345	0.404404	-0.211345	0.321509	-0.182852	0.392433
GABRE	-0.147748	0.490841	-0.145967	0.496139	-0.219317	0.303161
GABRQ	0.126532	0.555754	-0.248384	0.241872	-0.0435945	0.839711
GABRR2	-0.567162	0.00385006	0.323455	0.123124	0.375424	0.0706384
GAL3ST2	-0.345383	0.0983266	0.0426854	0.843013	-0.176932	0.408198
GGT7	-0.218292	0.305484	0.178633	0.403634	0.280519	0.184265
GJB4	-0.243561	0.251432	-0.030614	0.887077	0.228216	0.283462
GLA	-0.0562185	0.794157	-0.0685115	0.750414	-0.093368	0.664332
GLI1	-0.0785675	0.715172	-0.0689349	0.74892	-0.0537872	0.802884
GLI2	-0.310041	0.14037	0.0721136	0.737731	0.085814	0.690118
GNA13	0.153932	0.472666	-0.113903	0.596147	0.0350034	0.87101
GNPAT	0.238383	0.261966	-0.199714	0.349459	-0.0690762	0.748422
GPC3	-0.157863	0.461291	0.0330212	0.87826	-0.0961955	0.654773
GPX2	-0.00887377	0.967174	-0.109239	0.611373	-0.266046	0.208908
GSK3A	0.55915	0.00450391	-0.549391	0.00542425	-0.300369	0.153832
HACD3	0.0345859	0.872536	-0.163941	0.443991	-0.15021	0.483565
HDAC2	0.424648	0.0386079	-0.389989	0.0595736	-0.204507	0.337773
HEXA	-0.364901	0.0795601	0.0989811	0.645406	0.078975	0.713756
HILPDA	0.175862	0.411085	-0.0275897	0.898173	0.0614239	0.775553
HK2	-0.0925554	0.667089	0.203841	0.339382	0.18074	0.398018
HMGA2	-0.273216	0.196436	0.00656469	0.975713	-0.0558497	0.795479
HMGB3	-0.103848	0.629167	-0.125072	0.560357	-0.122243	0.569331
HOXA10	-0.200236	0.348175	-0.0237465	0.912299	-0.0221678	0.91811
HOXB7	-0.191981	0.368811	-0.103097	0.631662	-0.15988	0.455512
HOXD9	-0.241428	0.255738	-0.0428818	0.842299	0.0722645	0.737201
HSPH1	-0.218138	0.305834	-0.100585	0.640036	0.0879725	0.682714
IGF1R	-0.107533	0.616981	-0.0565104	0.79311	0.136418	0.525028
IKBKG	0.201714	0.344555	-0.292092	0.166057	-0.317497	0.130583
ITPR3	-0.0676929	0.753306	-0.175755	0.411372	-0.191014	0.371274
JAG2	-0.0131774	0.95127	-0.190774	0.371887	-0.23199	0.275357
KCNG3	-0.273949	0.195192	0.130317	0.543894	-0.0112452	0.958409
KCNQ5	-0.299511	0.155069	0.11642	0.587999	-0.0240551	0.911164
KCNS3	-0.0820099	0.703233	0.0854452	0.691386	0.105043	0.625204
KDM1A	0.193052	0.366093	-0.23789	0.262983	0.0886448	0.680414
KPNB1	0.616755	0.0013278	-0.521385	0.00898089	-0.256169	0.226948
KRAS	0.487947	0.015567	-0.492488	0.014491	-0.351926	0.0917025
KRT19	0.403614	0.0504811	-0.325541	0.120586	-0.283492	0.179461
KRT8	-0.172149	0.421187	-0.100042	0.641853	-0.245582	0.247396
LAMA1	-0.231131	0.277188	-0.0323119	0.880856	0.0424206	0.843975
LCLAT1	0.0891403	0.67872	-0.119708	0.577424	0.0529202	0.806002
LGR5	-0.312126	0.137582	-0.0204629	0.92439	-0.119807	0.577108
LIMS1	0.188021	0.378956	-0.183416	0.390949	0.115858	0.589814
LMNB1	0.000456144	0.998312	-0.270647	0.200846	-0.385021	0.0631864
LPCAT3	-0.20977	0.325213	-0.163905	0.444092	-0.297134	0.158532
LPGAT1	0.174415	0.415005	-0.103133	0.631544	0.0875595	0.684128
LRIG1	-0.0048336	0.982116	0.0222514	0.917802	0.141268	0.510256
LRP6	-0.146943	0.493235	0.0383522	0.858785	-0.0335744	0.876236
LRRC8B	0.292843	0.164921	-0.323425	0.12316	-0.351924	0.0917048
LRRC8D	0.0380069	0.860044	-0.160434	0.453931	-0.239728	0.259203
MAPK10	-0.357003	0.0867963	0.298849	0.156028	0.170256	0.426388
MBTPS1	0.475509	0.018852	-0.40196	0.0515233	-0.146103	0.495736
MBTPS2	0.167925	0.432841	-0.156985	0.463821	0.0645896	0.764296
MCOLN3	-0.0706482	0.742883	0.0348427	0.871597	-0.0654535	0.761232
MDK	-0.388291	0.0607903	0.564489	0.0040587	0.297458	0.158057
MED1	0.450719	0.0270785	-0.433567	0.0342941	-0.125162	0.560073
MED12	-0.233719	0.271694	-0.0878317	0.683196	-0.207644	0.330253
MED14	-0.0537261	0.803104	-0.211361	0.321472	-0.185008	0.386779
MED17	0.0652523	0.761945	-0.297715	0.157681	-0.26977	0.202367
MED22	0.416579	0.042869	-0.324974	0.121272	-0.183172	0.391591
MED24	0.219085	0.303686	-0.384001	0.0639483	-0.237795	0.26318
MED27	0.301525	0.152177	-0.245277	0.248003	-0.110153	0.608376
MED30	0.127081	0.554026	-0.123817	0.564329	-0.0577683	0.788606
MID1IP1	0.440263	0.0313149	-0.334809	0.109774	-0.182633	0.393012
MORC2	-0.180362	0.399023	-0.159575	0.456385	-0.0651184	0.76242
MSI2	-0.388695	0.060499	0.0474188	0.825851	-0.16583	0.438687
MTHFD2	0.0412569	0.848206	-0.130664	0.542813	-0.198723	0.351907
MTOR	0.47257	0.0197054	-0.406497	0.048704	-0.180063	0.399817
MYBL2	-0.130789	0.542422	-0.0891531	0.678676	-0.0506665	0.81412
NCEH1	0.0172277	0.936318	-0.165427	0.439815	-0.177326	0.407138
NCL	0.54136	0.00629545	-0.423038	0.0394302	-0.225359	0.289695
NF1	-0.113928	0.596065	-0.10138	0.637383	-0.0176601	0.934723
NFYA	0.343728	0.100058	-0.36663	0.0780385	-0.25251	0.233883
NFYB	0.346576	0.097093	-0.112885	0.599457	0.0648992	0.763197
NPC1	0.170509	0.425691	-0.317761	0.130246	-0.213032	0.317572
NRF1	0.387681	0.0612318	-0.246469	0.245638	-0.0651961	0.762144
NTRK2	-0.00748909	0.972295	-0.0385862	0.857932	-0.119074	0.579456
ODC1	-0.161889	0.449793	-0.00101882	0.99623	0.166257	0.437492
ONECUT2	-0.223076	0.294738	-0.086825	0.686646	-0.261257	0.217531
ORMDL1	-0.0293106	0.891857	-0.095273	0.657886	0.0772532	0.719749
PAK1	-0.0625779	0.771444	-0.0698436	0.745716	-0.0332356	0.877475
PARP1	-0.0906212	0.673668	-0.0732081	0.73389	-0.11766	0.584
PCCB	0.328729	0.116783	-0.278587	0.187432	-0.225316	0.289792
PCK2	0.257403	0.224638	-0.334433	0.110198	-0.393544	0.0570879
PCSK9	-0.110829	0.606163	-0.0205254	0.92416	0.0626175	0.771303
PCYT1A	0.112001	0.602335	-0.206335	0.333377	-0.033694	0.875798
PCYT1B	0.300563	0.153553	-0.185561	0.385336	-0.0225718	0.916623
PFN2	-0.0936602	0.663342	-0.0115903	0.957134	0.00744681	0.972451
PGS1	-0.440175	0.0313523	0.129372	0.546842	0.145532	0.497441
PIK3CA	0.0685077	0.750428	0.0175591	0.935095	0.0335699	0.876252
PIK3R4	0.120132	0.576066	-0.225592	0.289185	-0.103674	0.629745
PITPNB	0.346872	0.0967887	-0.289577	0.169902	-0.097513	0.650336
PLD6	0.0454674	0.832917	-0.165009	0.440989	-0.290925	0.167833
PLEKHA8	0.114719	0.5935	-0.130969	0.541862	-0.0208078	0.923119
PNPLA3	-0.410044	0.0465841	0.119269	0.578832	0.0799641	0.710321
POMC	-0.32016	0.12721	0.120039	0.576365	-0.026967	0.90046
PPT1	0.0780024	0.717139	-0.0571685	0.790753	0.0705852	0.743105
PRKD3	0.235275	0.268422	-0.109534	0.610403	0.113339	0.597981
PTDSS1	0.0019479	0.992793	-0.112673	0.600145	-0.0871409	0.685563
PTPN14	0.0132058	0.951165	-0.0761189	0.723705	0.0506938	0.814022
PTPRZ1	0.170348	0.426134	-0.145359	0.497956	-0.13572	0.527171
SCD5	0.141752	0.508792	-0.169228	0.429227	-0.0837817	0.697114
SCN8A	-0.352157	0.0914751	0.180927	0.397522	0.00963285	0.964368
SCN9A	-0.0273415	0.899084	0.0105953	0.96081	0.0207213	0.923438
SENP2	0.216069	0.310558	-0.254056	0.230936	-0.125605	0.558675
SIAH2	0.381577	0.0657875	-0.307592	0.143696	-0.141529	0.509467
SIN3A	0.495135	0.0138924	-0.41575	0.043327	-0.137347	0.522182
SIN3B	0.180429	0.398845	-0.0954551	0.657271	0.11575	0.590163
SLC25A17	0.405562	0.0492747	-0.391445	0.0585455	-0.261567	0.216965
SLC2A1	-0.310785	0.139371	0.0884342	0.681134	0.212709	0.318325
SLC44A1	0.254628	0.229852	-0.188027	0.37894	-0.0500466	0.816356
SLCO1A2	-0.202872	0.341732	-0.00121245	0.995514	-0.09303	0.665478
SMC1A	-0.0284667	0.894953	-0.208959	0.32713	-0.161017	0.452271
SMC3	0.396428	0.0551315	-0.222355	0.296344	0.00685238	0.974649
SMPD4	-0.0647368	0.763774	-0.186983	0.38164	0.00456454	0.983112
SMURF2	0.0260559	0.903807	-0.0474643	0.825687	0.162143	0.449073
SPP1	-0.00459147	0.983012	-0.062777	0.770736	-0.0415909	0.846991
SPTSSA	0.344795	0.0989389	-0.29497	0.161731	-0.0480982	0.823394
SQSTM1	0.302973	0.150121	-0.177443	0.406823	-0.0712734	0.740684
ST3GAL3	-0.485515	0.0161695	0.316386	0.13201	0.138312	0.519234
STARD4	0.132108	0.538323	-0.16834	0.431689	-0.0206899	0.923553
STARD7	0.103506	0.630301	-0.232344	0.274605	-0.187866	0.379356
STC2	-0.100894	0.639005	0.0637861	0.767149	0.0562821	0.793929
STIM2	-0.0107835	0.960115	-0.109772	0.609624	-0.0854282	0.691444
TACC3	0.00677921	0.97492	-0.234587	0.269866	-0.253432	0.232122
TAFAZZIN	0.0977922	0.649398	-0.265599	0.209703	-0.245599	0.247362
TBL1X	-0.113867	0.596265	0.0219738	0.918825	0.0094817	0.964927
TBL1XR1	0.150341	0.483176	-0.108776	0.612891	-0.14755	0.491429
TGS1	0.295992	0.160214	-0.353072	0.0905776	-0.185133	0.386454
THEM4	0.0924055	0.667598	-0.0376139	0.861477	0.0501749	0.815893
TIAM2	-0.492335	0.0145262	0.220037	0.301537	0.298083	0.157143
TIMELESS	-0.0891671	0.678629	-0.185371	0.385833	-0.210514	0.32346
TP53BP1	0.105904	0.622357	-0.0874219	0.6846	0.105456	0.623838
TP53BP2	0.503783	0.0120768	-0.438664	0.0320068	-0.0912146	0.671647
TRIM37	0.228655	0.282511	-0.2381	0.26255	0.0438774	0.838684
TRPM7	0.102082	0.635041	-0.178466	0.40408	-0.134149	0.532008
TRPV3	-0.335982	0.108457	0.125171	0.560045	0.346976	0.0966821
TXNRD1	-0.0402243	0.851964	-0.053104	0.805341	-0.101816	0.635928
TYMS	0.0395869	0.854285	-0.246944	0.244701	-0.151117	0.480896
UBR5	0.148868	0.487524	-0.244687	0.249179	-0.140437	0.512772
UGT8	-0.0284785	0.89491	-0.0906117	0.6737	-0.202397	0.342889
WNT11	-0.192148	0.368388	-2.99044e-05	0.999889	0.191625	0.369716
XRN2	0.192508	0.367472	-0.169534	0.42838	0.0788613	0.714151
ZFAS1	0.267425	0.206469	-0.429258	0.0363278	-0.269625	0.202618
