# Supplementary material for: Aberrations in ion channels interacting with lipid metabolism and epithelial–mesenchymal transition in esophageal squamous cell carcinoma
Source: Front Mol Biosci. 2023 Jul 17;10:1201459. doi: 10.3389/fmolb.2023.1201459 (PMC10388552; doi:10.3389/fmolb.2023.1201459)
Supplement: Supplementary file 2 [file Table3.xlsx]

## Sheet: Sheet1
Supplementary table 13: List of drugs interacting with potential ion channels
gene_name	entrez_id	interaction_claim_source	interaction_types	drug_claim_primary_name	PMIDs
ANO1	55107	GuideToPharmacology	blocker	FLUFENAMIC ACID
ANO1	55107	GuideToPharmacology	blocker	DCDPC
ANO1	55107	GuideToPharmacology	inhibitor	CROFELEMER
ANO1	55107	GuideToPharmacology	blocker	DIDS
ANO1	55107	GuideToPharmacology	activator	CA2+
ANO1	55107	GuideToPharmacology	blocker	NPPB
ANO1	55107	GuideToPharmacology	blocker	SITS
ANO1	55107	ChemblInteractions	blocker	CROFELEMER
ANO1	55107	GuideToPharmacology	blocker	NIFLUMIC ACID
ANO1	55107	GuideToPharmacology	blocker	9-ANTHROIC ACID
ANO1	55107	GuideToPharmacology	blocker	TANNIC ACID
ANO1	55107	GuideToPharmacology	blocker	MIBEFRADIL
ANO1	55107	GuideToPharmacology	blocker	INS(3,4,5,6)P4
ANO1	55107	GuideToPharmacology	blocker	FLUOXETINE
CLCN1	1180	GuideToPharmacology	blocker	FENOFIBRIC ACID
CLCN1	1180	GuideToPharmacology	blocker	NIFLUMIC ACID
CLCN1	1180	GuideToPharmacology	blocker	CD2+
CLCN1	1180	GuideToPharmacology	blocker	S-(-)CPB
CLCN1	1180	GuideToPharmacology	blocker	9-ANTHROIC ACID
CLCN1	1180	GuideToPharmacology	blocker	S-(-)CPP
CLCN1	1180	GuideToPharmacology	blocker	ZN2+
CLCN2	1181	GuideToPharmacology	activator	ARACHIDONIC ACID
CLCN2	1181	TEND		LUBIPROSTONE
CLCN2	1181	GuideToPharmacology	activator	OMEPRAZOLE
CLCN2	1181	GuideToPharmacology	blocker	NPPB
CLCN2	1181	ChemblInteractions	activator	COBIPROSTONE
CLCN2	1181	GuideToPharmacology	blocker	CD2+
CLCN2	1181	GuideToPharmacology	blocker	ZN2+
CLCN2	1181	GuideToPharmacology	activator	LUBIPROSTONE
CLCN2	1181	TTD		Lubiprostone
CLCN2	1181	ChemblInteractions		LUBIPROSTONE
CLCN2	1181	TTD		RK-023
CLCN2	1181	GuideToPharmacology	blocker	GATX2
CLCN2	1181	GuideToPharmacology	blocker	DIPHENYLAMINE-2-CARBOXYLIC ACID
GABRA3	2556	ChemblInteractions		TRICLOFOS SODIUM
GABRA3	2556	TEND		TALBUTAL
GABRA3	2556	ChemblInteractions	positive modulator	ESZOPICLONE
GABRA3	2556	GuideToPharmacology	allosteric modulator	TP003
GABRA3	2556	GuideToPharmacology	blocker	PICROTOXIN
GABRA3	2556	TEND		PHENOBARBITAL
GABRA3	2556	TEND		DIAZEPAM
GABRA3	2556	ChemblInteractions	positive modulator	AZD6280
GABRA3	2556	TdgClinicalTrial		SECOBARBITAL
GABRA3	2556	GuideToPharmacology	antagonist	GABAZINE
GABRA3	2556	TEND		BUTETHAL
GABRA3	2556	TEND		THIOPENTAL
GABRA3	2556	ChemblInteractions	partial agonist	ADIPIPLON
GABRA3	2556	TdgClinicalTrial		CINOLAZEPAM
GABRA3	2556	ChemblInteractions		TOPIRAMATE
GABRA3	2556	ChemblInteractions		FLUMAZENIL
GABRA3	2556	TdgClinicalTrial		DIAZEPAM
GABRA3	2556	GuideToPharmacology	blocker	TBPS
GABRA3	2556	TEND		ADINAZOLAM
GABRA3	2556	ChemblInteractions	positive modulator	CHLORDIAZEPOXIDE
GABRA3	2556	TdgClinicalTrial		ALPRAZOLAM
GABRA3	2556	TEND		CINOLAZEPAM
GABRA3	2556	TEND		HALAZEPAM
GABRA3	2556	ChemblInteractions	positive modulator	ISOFLURANE
GABRA3	2556	GuideToPharmacology	allosteric modulator	CLONAZEPAM
GABRA3	2556	TEND		METHARBITAL
GABRA3	2556	GuideToPharmacology	allosteric modulator	5Α-PREGNAN-3Α-OL-20-ONE
GABRA3	2556	ChemblInteractions	positive modulator	QUAZEPAM
GABRA3	2556	ChemblInteractions	positive modulator	BUTABARBITAL SODIUM
GABRA3	2556	TdgClinicalTrial		BUTETHAL
GABRA3	2556	TdgClinicalTrial		ETAZOLATE
GABRA3	2556	TdgClinicalTrial		FLUMAZENIL
GABRA3	2556	GuideToPharmacology	agonist	CGS8216
GABRA3	2556	TEND		CLOTIAZEPAM
GABRA3	2556	GuideToPharmacology	agonist	GABOXADOL
GABRA3	2556	TEND		MEPROBAMATE
GABRA3	2556	ChemblInteractions	positive modulator	DESFLURANE
GABRA3	2556	TEND		SECOBARBITAL
GABRA3	2556	TdgClinicalTrial		LORAZEPAM
GABRA3	2556	TdgClinicalTrial		CHLORDIAZEPOXIDE
GABRA3	2556	GuideToPharmacology	agonist	ISONIPECOTIC ACID
GABRA3	2556	ChemblInteractions	positive modulator	PRIMIDONE
GABRA3	2556	TdgClinicalTrial		MEPROBAMATE
GABRA3	2556	TEND		CLONAZEPAM
GABRA3	2556	GuideToPharmacology	allosteric modulator	Α5IA
GABRA3	2556	GuideToPharmacology	allosteric modulator	DIAZEPAM
GABRA3	2556	GuideToPharmacology	allosteric modulator	OCINAPLON
GABRA3	2556	TEND		ALPRAZOLAM
GABRA3	2556	ChemblInteractions	positive modulator	Lorediplon
GABRA3	2556	TdgClinicalTrial		NG2-73
GABRA3	2556	TdgClinicalTrial		BUTABARBITAL
GABRA3	2556	TdgClinicalTrial		MIDAZOLAM
GABRA3	2556	TdgClinicalTrial		ZOPICLONE
GABRA3	2556	GuideToPharmacology	agonist	[3H]MUSCIMOL
GABRA3	2556	ChemblInteractions		ETOMIDATE
GABRA3	2556	ChemblInteractions	inverse agonist	RESEQUINIL
GABRA3	2556	TEND		FLUMAZENIL
GABRA3	2556	TdgClinicalTrial		CLOTIAZEPAM
GABRA3	2556	ChemblInteractions	agonist	PF-06372865
GABRA3	2556	TEND		TRIAZOLAM
GABRA3	2556	TdgClinicalTrial		ZOLPIDEM
GABRA3	2556	GuideToPharmacology	allosteric modulator	ZK93426
GABRA3	2556	ChemblInteractions	positive modulator	OXAZEPAM
GABRA3	2556	GuideToPharmacology	allosteric modulator	[11C]FLUMAZENIL
GABRA3	2556	TdgClinicalTrial		CNS-7056
GABRA3	2556	TdgClinicalTrial		PHENOBARBITAL
GABRA3	2556	GuideToPharmacology	allosteric modulator	[18F]FLUOROETHYLFLUMAZENIL
GABRA3	2556	TEND		CLORAZEPATE
GABRA3	2556	ChemblInteractions		ETHCHLORVYNOL
GABRA3	2556	TdgClinicalTrial		EVT-201
GABRA3	2556	TdgClinicalTrial		BUTALBITAL
GABRA3	2556	TEND		MIDAZOLAM
GABRA3	2556	ChemblInteractions	positive modulator	THIAMYLAL SODIUM
GABRA3	2556	GuideToPharmacology	agonist	ZK93423
GABRA3	2556	TdgClinicalTrial		TALBUTAL
GABRA3	2556	TEND		NITRAZEPAM
GABRA3	2556	TEND		HEXOBARBITAL
GABRA3	2556	TdgClinicalTrial		ESTAZOLAM
GABRA3	2556	ChemblInteractions	positive modulator	PENTOBARBITAL
GABRA3	2556	TdgClinicalTrial		HEXOBARBITAL
GABRA3	2556	TTD		GSK683699
GABRA3	2556	GuideToPharmacology	agonist	PIPERIDINE-4-SULPHONIC ACID
GABRA3	2556	TdgClinicalTrial		FLUNITRAZEPAM
GABRA3	2556	ChemblInteractions	positive modulator	HALAZEPAM
GABRA3	2556	ChemblInteractions	positive modulator	MIDAZOLAM HYDROCHLORIDE
GABRA3	2556	GuideToPharmacology	allosteric modulator	BRETAZENIL
GABRA3	2556	ChemblInteractions	positive modulator	CLORAZEPATE DIPOTASSIUM
GABRA3	2556	TEND		LORAZEPAM
GABRA3	2556	ChemblInteractions	positive modulator	CLOBAZAM
GABRA3	2556	GuideToPharmacology	allosteric modulator	TRIAZOLAM
GABRA3	2556	ChemblInteractions	positive modulator	AZD7325
GABRA3	2556	ChemblInteractions	positive modulator	METHARBITAL
GABRA3	2556	ChemblInteractions		ACAMPROSATE CALCIUM
GABRA3	2556	ChemblInteractions	positive modulator	PENTOBARBITAL SODIUM
GABRA3	2556	TdgClinicalTrial		HALAZEPAM
GABRA3	2556	TEND		ZOPICLONE
GABRA3	2556	GuideToPharmacology	allosteric modulator	TPA023
GABRA3	2556	ChemblInteractions	positive modulator	TEMAZEPAM
GABRA3	2556	TdgClinicalTrial		OCINAPLON
GABRA3	2556	TEND		BUTABARBITAL
GABRA3	2556	GuideToPharmacology	allosteric modulator	TETRAHYDRODEOXYCORTICOSTERONE
GABRA3	2556	GuideToPharmacology	allosteric modulator	DMCM
GABRA3	2556	GuideToPharmacology	allosteric modulator	Α3IA
GABRA3	2556	GuideToPharmacology	allosteric modulator	RO19-4603
GABRA3	2556	GuideToPharmacology	allosteric modulator	RO15-4513
GABRA3	2556	TdgClinicalTrial		METHARBITAL
GABRA3	2556	ChemblInteractions	positive modulator	METHYPRYLON
GABRA3	2556	GuideToPharmacology	allosteric modulator	ZOLPIDEM
GABRA3	2556	ChemblInteractions		GLUTETHIMIDE
GABRA3	2556	GuideToPharmacology	allosteric modulator	RO4938581
GABRA3	2556	TEND		QUAZEPAM
GABRA3	2556	TdgClinicalTrial		CLORAZEPATE
GABRA3	2556	TEND		FLURAZEPAM
GABRA3	2556	DTC		ETOMIDATE	16884293
GABRA3	2556	TEND		PENTOBARBITAL
GABRA3	2556	DTC		AZIETOMIDATE	16884293
GABRA3	2556	TTD		NS-2710
GABRA3	2556	TdgClinicalTrial		OXAZEPAM
GABRA3	2556	GuideToPharmacology	allosteric modulator	ZN2+
GABRA3	2556	GuideToPharmacology	allosteric modulator	L838417
GABRA3	2556	TEND		METHYLPHENOBARBITAL
GABRA3	2556	TdgClinicalTrial		QUAZEPAM
GABRA3	2556	ChemblInteractions	agonist	GABOXADOL
GABRA3	2556	ChemblInteractions	positive modulator	METHOHEXITAL SODIUM
GABRA3	2556	TEND		TEMAZEPAM
GABRA3	2556	TEND		PRIMIDONE
GABRA3	2556	GuideToPharmacology	allosteric modulator	AZD7325
GABRA3	2556	TdgClinicalTrial		CLONAZEPAM
GABRA3	2556	ChemblInteractions	positive modulator	TALBUTAL
GABRA3	2556	ChemblInteractions		ENFLURANE
GABRA3	2556	ChemblInteractions	positive modulator	DIAZEPAM
GABRA3	2556	TdgClinicalTrial		GANAXOLONE
GABRA3	2556	TdgClinicalTrial		BROMAZEPAM
GABRA3	2556	TdgClinicalTrial		FLURAZEPAM
GABRA3	2556	TTD		Adipiplon
GABRA3	2556	GuideToPharmacology	allosteric modulator	MRK016
GABRA3	2556	TEND		BROMAZEPAM
GABRA3	2556	ChemblInteractions	positive modulator	HALOTHANE
GABRA3	2556	GuideToPharmacology	allosteric modulator	FLUNITRAZEPAM
GABRA3	2556	ChemblInteractions	positive modulator	PRAZEPAM
GABRA3	2556	TdgClinicalTrial		PRIMIDONE
GABRA3	2556	TEND		CLOBAZAM
GABRA3	2556	ChemblInteractions		METHOXYFLURANE
GABRA3	2556	ChemblInteractions	positive modulator	ESTAZOLAM
GABRA3	2556	TdgClinicalTrial		PRAZEPAM
GABRA3	2556	TdgClinicalTrial		ESZOPICLONE
GABRA3	2556	TEND		OXAZEPAM
GABRA3	2556	TEND		FLUNITRAZEPAM
GABRA3	2556	GuideToPharmacology	allosteric modulator	FLUMAZENIL
GABRA3	2556	TTD		Flumazenil
GABRA3	2556	GuideToPharmacology	allosteric modulator	ALPRAZOLAM
GABRA3	2556	GuideToPharmacology	allosteric modulator	[3H]CGS8216
GABRA3	2556	TdgClinicalTrial		PENTOBARBITAL
GABRA3	2556	TdgClinicalTrial		TEMAZEPAM
GABRA3	2556	ChemblInteractions	positive modulator	SEVOFLURANE
GABRA3	2556	ChemblInteractions	positive modulator	THIOPENTAL SODIUM
GABRA3	2556	ChemblInteractions	positive modulator	FLURAZEPAM HYDROCHLORIDE
GABRA3	2556	ChemblInteractions	positive modulator	TRIAZOLAM
GABRA3	2556	GuideToPharmacology	blocker	[35S]TBPS
GABRA3	2556	TEND		CHLORDIAZEPOXIDE
GABRA3	2556	TEND		PRAZEPAM
GABRA3	2556	GuideToPharmacology	allosteric modulator	[3H]FLUNITRAZEPAM
GABRA3	2556	GuideToPharmacology	agonist	ISOGUVACINE
GABRA3	2556	GuideToPharmacology	agonist	MUSCIMOL
GABRA3	2556	ChemblInteractions	positive modulator	LORAZEPAM
GABRA3	2556	TdgClinicalTrial		CLOBAZAM
GABRA3	2556	TdgClinicalTrial		FLUDIAZEPAM
GABRA3	2556	TdgClinicalTrial		GABOXADOL
GABRA3	2556	TEND		BUTALBITAL
GABRA3	2556	TEND		ZOLPIDEM
GABRA3	2556	TEND		ESTAZOLAM
GABRA3	2556	GuideToPharmacology	antagonist	[3H]GABAZINE
GABRA3	2556	ChemblInteractions	agonist	MEPROBAMATE
GABRA3	2556	ChemblInteractions	positive modulator	ALPRAZOLAM
GABRA3	2556	ChemblInteractions	positive modulator	CHLORDIAZEPOXIDE HYDROCHLORIDE
GABRA3	2556	ChemblInteractions	positive modulator	BUTALBITAL
GABRA3	2556	ChemblInteractions	positive modulator	SECOBARBITAL SODIUM
GABRA3	2556	ChemblInteractions	positive modulator	CLONAZEPAM
GABRA3	2556	TEND		FLUDIAZEPAM
GABRA3	2556	TdgClinicalTrial		TRIAZOLAM
GABRA3	2556	GuideToPharmacology	antagonist	BICUCULLINE
GABRA3	2556	TdgClinicalTrial		THIOPENTAL
GABRA3	2556	TdgClinicalTrial		NITRAZEPAM
GABRA3	2556	TdgClinicalTrial		METHYLPHENOBARBITAL
GABRA3	2556	ChemblInteractions	positive modulator	PROPOFOL
GABRA3	2556	TdgClinicalTrial		ADINAZOLAM
GABRA4	2557	TEND		BUTALBITAL
GABRA4	2557	TdgClinicalTrial		SECOBARBITAL
GABRA4	2557	ChemblInteractions	positive modulator	TRIAZOLAM
GABRA4	2557	GuideToPharmacology	blocker	PICROTOXIN
GABRA4	2557	ChemblInteractions	positive modulator	SEVOFLURANE
GABRA4	2557	ChemblInteractions	positive modulator	PENTOBARBITAL
GABRA4	2557	ChemblInteractions	positive modulator	TALBUTAL
GABRA4	2557	TdgClinicalTrial		LORAZEPAM
GABRA4	2557	TdgClinicalTrial		TEMAZEPAM
GABRA4	2557	ChemblInteractions	positive modulator	METHARBITAL
GABRA4	2557	GuideToPharmacology	allosteric modulator	TETRAHYDRODEOXYCORTICOSTERONE
GABRA4	2557	ChemblInteractions	positive modulator	CHLORDIAZEPOXIDE
GABRA4	2557	TdgClinicalTrial		CLOBAZAM
GABRA4	2557	ChemblInteractions	positive modulator	Lorediplon
GABRA4	2557	TEND		FLURAZEPAM
GABRA4	2557	ChemblInteractions	positive modulator	MIDAZOLAM HYDROCHLORIDE
GABRA4	2557	TEND		CLORAZEPATE
GABRA4	2557	ChemblInteractions	positive modulator	CHLORDIAZEPOXIDE HYDROCHLORIDE
GABRA4	2557	TEND		THIOPENTAL
GABRA4	2557	GuideToPharmacology	allosteric modulator	5Α-PREGNAN-3Α-OL-20-ONE
GABRA4	2557	TdgClinicalTrial		MIDAZOLAM
GABRA4	2557	TdgClinicalTrial		TRIAZOLAM
GABRA4	2557	TEND		MIDAZOLAM
GABRA4	2557	TdgClinicalTrial		BUTALBITAL
GABRA4	2557	TEND		LORAZEPAM
GABRA4	2557	GuideToPharmacology	allosteric modulator	[3H]CGS8216
GABRA4	2557	ChemblInteractions	positive modulator	CLOBAZAM
GABRA4	2557	GuideToPharmacology	agonist	ISOGUVACINE
GABRA4	2557	GuideToPharmacology	allosteric modulator	[11C]FLUMAZENIL
GABRA4	2557	TEND		OXAZEPAM
GABRA4	2557	TdgClinicalTrial		CLORAZEPATE
GABRA4	2557	TdgClinicalTrial		BROMAZEPAM
GABRA4	2557	TEND		TALBUTAL
GABRA4	2557	TdgClinicalTrial		METHARBITAL
GABRA4	2557	TEND		ALPRAZOLAM
GABRA4	2557	TEND		PRIMIDONE
GABRA4	2557	ChemblInteractions	agonist	GABOXADOL
GABRA4	2557	GuideToPharmacology	allosteric modulator	CENOBAMATE
GABRA4	2557	TdgClinicalTrial		FLURAZEPAM
GABRA4	2557	TdgClinicalTrial		PENTOBARBITAL
GABRA4	2557	TdgClinicalTrial		NG2-73
GABRA4	2557	ChemblInteractions	positive modulator	ESZOPICLONE
GABRA4	2557	ChemblInteractions	positive modulator	ALPRAZOLAM
GABRA4	2557	ChemblInteractions	positive modulator	METHYPRYLON
GABRA4	2557	ChemblInteractions	positive modulator	BUTABARBITAL SODIUM
GABRA4	2557	TdgClinicalTrial		CNS-7056
GABRA4	2557	ChemblInteractions	positive modulator	QUAZEPAM
GABRA4	2557	ChemblInteractions		ENFLURANE
GABRA4	2557	TdgClinicalTrial		PRIMIDONE
GABRA4	2557	ChemblInteractions	positive modulator	HALAZEPAM
GABRA4	2557	TEND		TEMAZEPAM
GABRA4	2557	ChemblInteractions	positive modulator	DIAZEPAM
GABRA4	2557	TEND		CHLORDIAZEPOXIDE
GABRA4	2557	DTC		AZIETOMIDATE	16884293
GABRA4	2557	TdgClinicalTrial		OCINAPLON
GABRA4	2557	ChemblInteractions	inverse agonist	RESEQUINIL
GABRA4	2557	ChemblInteractions	positive modulator	HALOTHANE
GABRA4	2557	GuideToPharmacology	blocker	[35S]TBPS
GABRA4	2557	ChemblInteractions	positive modulator	CLONAZEPAM
GABRA4	2557	DTC		ETOMIDATE	16884293
GABRA4	2557	TEND		NITRAZEPAM
GABRA4	2557	ChemblInteractions		ETOMIDATE
GABRA4	2557	ChemblInteractions	positive modulator	THIOPENTAL SODIUM
GABRA4	2557	TEND		TRIAZOLAM
GABRA4	2557	TdgClinicalTrial		METHYLPHENOBARBITAL
GABRA4	2557	GuideToPharmacology	antagonist	BICUCULLINE
GABRA4	2557	ChemblInteractions		ETHCHLORVYNOL
GABRA4	2557	TdgClinicalTrial		EVT-201
GABRA4	2557	TEND		BROMAZEPAM
GABRA4	2557	TdgClinicalTrial		OXAZEPAM
GABRA4	2557	GuideToPharmacology	agonist	PIPERIDINE-4-SULPHONIC ACID
GABRA4	2557	ChemblInteractions	positive modulator	TEMAZEPAM
GABRA4	2557	TdgClinicalTrial		FLUNITRAZEPAM
GABRA4	2557	ChemblInteractions		TOPIRAMATE
GABRA4	2557	TEND		BUTABARBITAL
GABRA4	2557	ChemblInteractions	positive modulator	CLORAZEPATE DIPOTASSIUM
GABRA4	2557	TEND		FLUNITRAZEPAM
GABRA4	2557	ChemblInteractions	positive modulator	ISOFLURANE
GABRA4	2557	ChemblInteractions	positive modulator	FLURAZEPAM HYDROCHLORIDE
GABRA4	2557	TdgClinicalTrial		CHLORDIAZEPOXIDE
GABRA4	2557	TEND		HEXOBARBITAL
GABRA4	2557	TEND		BUTETHAL
GABRA4	2557	TdgClinicalTrial		THIOPENTAL
GABRA4	2557	TdgClinicalTrial		GANAXOLONE
GABRA4	2557	ChemblInteractions	agonist	PF-06372865
GABRA4	2557	ChemblInteractions	positive modulator	PENTOBARBITAL SODIUM
GABRA4	2557	ChemblInteractions	partial agonist	ADIPIPLON
GABRA4	2557	GuideToPharmacology	antagonist	GABAZINE
GABRA4	2557	TEND		CLONAZEPAM
GABRA4	2557	ChemblInteractions	positive modulator	SECOBARBITAL SODIUM
GABRA4	2557	ChemblInteractions	agonist	MEPROBAMATE
GABRA4	2557	GuideToPharmacology	antagonist	[3H]GABAZINE
GABRA4	2557	ChemblInteractions	positive modulator	PROPOFOL
GABRA4	2557	TdgClinicalTrial		CLONAZEPAM
GABRA4	2557	GuideToPharmacology	blocker	TBPS
GABRA4	2557	GuideToPharmacology	agonist	GABOXADOL
GABRA4	2557	ChemblInteractions		ACAMPROSATE CALCIUM
GABRA4	2557	ChemblInteractions		TRICLOFOS SODIUM
GABRA4	2557	TEND		PHENOBARBITAL
GABRA4	2557	GuideToPharmacology	agonist	MUSCIMOL
GABRA4	2557	ChemblInteractions	positive modulator	BUTALBITAL
GABRA4	2557	TdgClinicalTrial		PHENOBARBITAL
GABRA4	2557	GuideToPharmacology	allosteric modulator	[3H]RO154513
GABRA4	2557	GuideToPharmacology	allosteric modulator	ZN2+
GABRA4	2557	TEND		METHARBITAL
GABRA4	2557	TdgClinicalTrial		MEPROBAMATE
GABRA4	2557	TdgClinicalTrial		BUTABARBITAL
GABRA4	2557	ChemblInteractions	positive modulator	LORAZEPAM
GABRA4	2557	ChemblInteractions		GLUTETHIMIDE
GABRA4	2557	TEND		METHYLPHENOBARBITAL
GABRA4	2557	ChemblInteractions	positive modulator	DESFLURANE
GABRA4	2557	TdgClinicalTrial		GABOXADOL
GABRA4	2557	ChemblInteractions		METHOXYFLURANE
GABRA4	2557	TEND		PENTOBARBITAL
GABRA4	2557	GuideToPharmacology	allosteric modulator	RO15-4513
GABRA4	2557	GuideToPharmacology	agonist	[3H]MUSCIMOL
GABRA4	2557	ChemblInteractions	positive modulator	ESTAZOLAM
GABRA4	2557	TEND		CLOBAZAM
GABRA4	2557	TdgClinicalTrial		HEXOBARBITAL
GABRA4	2557	TdgClinicalTrial		ALPRAZOLAM
GABRA4	2557	TEND		SECOBARBITAL
GABRA4	2557	TdgClinicalTrial		TALBUTAL
GABRA4	2557	ChemblInteractions		FLUMAZENIL
GABRA4	2557	TdgClinicalTrial		BUTETHAL
GABRA4	2557	ChemblInteractions	positive modulator	OXAZEPAM
GABRA4	2557	TdgClinicalTrial		NITRAZEPAM
GABRA4	2557	ChemblInteractions	positive modulator	METHOHEXITAL SODIUM
GABRA4	2557	ChemblInteractions	positive modulator	PRAZEPAM
GABRA4	2557	ChemblInteractions	positive modulator	PRIMIDONE
GABRA4	2557	GuideToPharmacology	allosteric modulator	BRETAZENIL
GABRA4	2557	ChemblInteractions	positive modulator	THIAMYLAL SODIUM
GABRA4	2557	GuideToPharmacology	agonist	ISONIPECOTIC ACID
GABRA4	2557	TEND		MEPROBAMATE
GABRA4	2557	GuideToPharmacology	allosteric modulator	[18F]FLUOROETHYLFLUMAZENIL
GABRE	2564	ChemblInteractions	positive modulator	DESFLURANE
GABRE	2564	ChemblInteractions	positive modulator	METHYPRYLON
GABRE	2564	ChemblInteractions		TOPIRAMATE
GABRE	2564	ChemblInteractions	positive modulator	SECOBARBITAL SODIUM
GABRE	2564	TdgClinicalTrial		ADINAZOLAM
GABRE	2564	TdgClinicalTrial		DIAZEPAM
GABRE	2564	TdgClinicalTrial		CHLORDIAZEPOXIDE
GABRE	2564	ChemblInteractions		ETOMIDATE
GABRE	2564	ChemblInteractions	positive modulator	THIAMYLAL SODIUM
GABRE	2564	TdgClinicalTrial		OXAZEPAM
GABRE	2564	TEND		CLONAZEPAM
GABRE	2564	ChemblInteractions	positive modulator	PRIMIDONE
GABRE	2564	ChemblInteractions		ENFLURANE
GABRE	2564	ChemblInteractions	positive modulator	CHLORDIAZEPOXIDE
GABRE	2564	TdgClinicalTrial		CLORAZEPATE
GABRE	2564	DTC		ETOMIDATE	16884293
GABRE	2564	TEND		FLURAZEPAM
GABRE	2564	TdgClinicalTrial		ESTAZOLAM
GABRE	2564	TEND		CLOBAZAM
GABRE	2564	TEND		HALAZEPAM
GABRE	2564	ChemblInteractions	positive modulator	CLORAZEPATE DIPOTASSIUM
GABRE	2564	DTC		AZIETOMIDATE	16884293
GABRE	2564	TEND		CHLORDIAZEPOXIDE
GABRE	2564	ChemblInteractions	positive modulator	ISOFLURANE
GABRE	2564	TEND		DIAZEPAM
GABRE	2564	ChemblInteractions		METHOXYFLURANE
GABRE	2564	TEND		NITRAZEPAM
GABRE	2564	ChemblInteractions	positive modulator	PRAZEPAM
GABRE	2564	TdgClinicalTrial		FLUDIAZEPAM
GABRE	2564	TEND		TRIAZOLAM
GABRE	2564	TEND		TEMAZEPAM
GABRE	2564	TEND		ALPRAZOLAM
GABRE	2564	TdgClinicalTrial		TEMAZEPAM
GABRE	2564	ChemblInteractions	positive modulator	MIDAZOLAM HYDROCHLORIDE
GABRE	2564	TEND		CLOTIAZEPAM
GABRE	2564	ChemblInteractions	positive modulator	CHLORDIAZEPOXIDE HYDROCHLORIDE
GABRE	2564	TdgClinicalTrial		CLOTIAZEPAM
GABRE	2564	ChemblInteractions	positive modulator	CLOBAZAM
GABRE	2564	TdgClinicalTrial		EVT-201
GABRE	2564	ChemblInteractions	positive modulator	PROPOFOL
GABRE	2564	ChemblInteractions		ETHCHLORVYNOL
GABRE	2564	TdgClinicalTrial		FLURAZEPAM
GABRE	2564	TEND		CLORAZEPATE
GABRE	2564	ChemblInteractions	positive modulator	THIOPENTAL SODIUM
GABRE	2564	ChemblInteractions	agonist	PF-06372865
GABRE	2564	TdgClinicalTrial		PRAZEPAM
GABRE	2564	ChemblInteractions	positive modulator	TEMAZEPAM
GABRE	2564	TEND		QUAZEPAM
GABRE	2564	ChemblInteractions	positive modulator	BUTALBITAL
GABRE	2564	TEND		MIDAZOLAM
GABRE	2564	ChemblInteractions		ACAMPROSATE CALCIUM
GABRE	2564	TdgClinicalTrial		CLONAZEPAM
GABRE	2564	GuideToPharmacology	blocker	PICROTOXIN
GABRE	2564	TdgClinicalTrial		QUAZEPAM
GABRE	2564	GuideToPharmacology	blocker	TBPS
GABRE	2564	ChemblInteractions	positive modulator	LORAZEPAM
GABRE	2564	TdgClinicalTrial		CNS-7056
GABRE	2564	ChemblInteractions	positive modulator	ESTAZOLAM
GABRE	2564	TEND		ADINAZOLAM
GABRE	2564	ChemblInteractions	positive modulator	TALBUTAL
GABRE	2564	ChemblInteractions	positive modulator	BUTABARBITAL SODIUM
GABRE	2564	TdgClinicalTrial		CINOLAZEPAM
GABRE	2564	TdgClinicalTrial		NG2-73
GABRE	2564	ChemblInteractions	positive modulator	OXAZEPAM
GABRE	2564	ChemblInteractions		GLUTETHIMIDE
GABRE	2564	TEND		BROMAZEPAM
GABRE	2564	TdgClinicalTrial		CLOBAZAM
GABRE	2564	ChemblInteractions	positive modulator	HALAZEPAM
GABRE	2564	ChemblInteractions	positive modulator	TRIAZOLAM
GABRE	2564	ChemblInteractions	positive modulator	PENTOBARBITAL
GABRE	2564	TdgClinicalTrial		NITRAZEPAM
GABRE	2564	ChemblInteractions	agonist	MEPROBAMATE
GABRE	2564	TdgClinicalTrial		TRIAZOLAM
GABRE	2564	TdgClinicalTrial		GABOXADOL
GABRE	2564	TEND		ESTAZOLAM
GABRE	2564	TEND		OXAZEPAM
GABRE	2564	ChemblInteractions	positive modulator	METHOHEXITAL SODIUM
GABRE	2564	ChemblInteractions		TRICLOFOS SODIUM
GABRE	2564	ChemblInteractions	positive modulator	PENTOBARBITAL SODIUM
GABRE	2564	TdgClinicalTrial		HALAZEPAM
GABRE	2564	ChemblInteractions	positive modulator	DIAZEPAM
GABRE	2564	TdgClinicalTrial		ALPRAZOLAM
GABRE	2564	ChemblInteractions	positive modulator	SEVOFLURANE
GABRE	2564	ChemblInteractions	positive modulator	QUAZEPAM
GABRE	2564	ChemblInteractions	positive modulator	METHARBITAL
GABRE	2564	ChemblInteractions	positive modulator	ESZOPICLONE
GABRE	2564	TdgClinicalTrial		MIDAZOLAM
GABRE	2564	ChemblInteractions	positive modulator	ALPRAZOLAM
GABRE	2564	ChemblInteractions	positive modulator	FLURAZEPAM HYDROCHLORIDE
GABRE	2564	ChemblInteractions	positive modulator	HALOTHANE
GABRE	2564	TEND		CINOLAZEPAM
GABRE	2564	TEND		LORAZEPAM
GABRE	2564	ChemblInteractions		FLUMAZENIL
GABRE	2564	TdgClinicalTrial		ETAZOLATE
GABRE	2564	ChemblInteractions	positive modulator	CLONAZEPAM
GABRE	2564	TdgClinicalTrial		BROMAZEPAM
GABRE	2564	TEND		PRAZEPAM
GABRE	2564	TdgClinicalTrial		OCINAPLON
GABRE	2564	TdgClinicalTrial		LORAZEPAM
GABRE	2564	TEND		FLUDIAZEPAM
GABRP	2568	TdgClinicalTrial		CNS-7056
GABRP	2568	TdgClinicalTrial		QUAZEPAM
GABRP	2568	TEND		TRIAZOLAM
GABRP	2568	TdgClinicalTrial		NG2-73
GABRP	2568	DTC		ETOMIDATE	16884293
GABRP	2568	TEND		CLORAZEPATE
GABRP	2568	ChemblInteractions	positive modulator	TEMAZEPAM
GABRP	2568	ChemblInteractions	positive modulator	BUTABARBITAL SODIUM
GABRP	2568	ChemblInteractions	positive modulator	MIDAZOLAM HYDROCHLORIDE
GABRP	2568	TdgClinicalTrial		NITRAZEPAM
GABRP	2568	GuideToPharmacology	blocker	TBPS
GABRP	2568	TdgClinicalTrial		CLONAZEPAM
GABRP	2568	TEND		ADINAZOLAM
GABRP	2568	ChemblInteractions	positive modulator	DIAZEPAM
GABRP	2568	TEND		BROMAZEPAM
GABRP	2568	DTC		AZIETOMIDATE	16884293
GABRP	2568	ChemblInteractions	positive modulator	OXAZEPAM
GABRP	2568	TEND		FLURAZEPAM
GABRP	2568	TEND		CLOBAZAM
GABRP	2568	ChemblInteractions	positive modulator	PRAZEPAM
GABRP	2568	TEND		CLONAZEPAM
GABRP	2568	TdgClinicalTrial		CHLORDIAZEPOXIDE
GABRP	2568	TEND		FLUDIAZEPAM
GABRP	2568	ChemblInteractions	positive modulator	PENTOBARBITAL
GABRP	2568	TdgClinicalTrial		CLOTIAZEPAM
GABRP	2568	ChemblInteractions	positive modulator	LORAZEPAM
GABRP	2568	TdgClinicalTrial		MIDAZOLAM
GABRP	2568	TdgClinicalTrial		ALPRAZOLAM
GABRP	2568	TEND		QUAZEPAM
GABRP	2568	ChemblInteractions	positive modulator	THIOPENTAL SODIUM
GABRP	2568	ChemblInteractions	positive modulator	METHOHEXITAL SODIUM
GABRP	2568	ChemblInteractions		FLUMAZENIL
GABRP	2568	ChemblInteractions	positive modulator	CLOBAZAM
GABRP	2568	TdgClinicalTrial		BROMAZEPAM
GABRP	2568	TdgClinicalTrial		EVT-201
GABRP	2568	ChemblInteractions	positive modulator	THIAMYLAL SODIUM
GABRP	2568	TdgClinicalTrial		HALAZEPAM
GABRP	2568	ChemblInteractions	positive modulator	QUAZEPAM
GABRP	2568	ChemblInteractions		TOPIRAMATE
GABRP	2568	ChemblInteractions		ETOMIDATE
GABRP	2568	TEND		ESTAZOLAM
GABRP	2568	TdgClinicalTrial		LORAZEPAM
GABRP	2568	ChemblInteractions	positive modulator	TALBUTAL
GABRP	2568	ChemblInteractions	positive modulator	SECOBARBITAL SODIUM
GABRP	2568	TEND		OXAZEPAM
GABRP	2568	ChemblInteractions	positive modulator	DESFLURANE
GABRP	2568	ChemblInteractions	positive modulator	ESTAZOLAM
GABRP	2568	ChemblInteractions	positive modulator	PRIMIDONE
GABRP	2568	TEND		CLOTIAZEPAM
GABRP	2568	ChemblInteractions	agonist	MEPROBAMATE
GABRP	2568	TdgClinicalTrial		PRAZEPAM
GABRP	2568	TEND		TEMAZEPAM
GABRP	2568	TdgClinicalTrial		TEMAZEPAM
GABRP	2568	ChemblInteractions	positive modulator	METHARBITAL
GABRP	2568	TdgClinicalTrial		CLOBAZAM
GABRP	2568	ChemblInteractions	agonist	PF-06372865
GABRP	2568	TEND		DIAZEPAM
GABRP	2568	TdgClinicalTrial		ADINAZOLAM
GABRP	2568	ChemblInteractions	positive modulator	FLURAZEPAM HYDROCHLORIDE
GABRP	2568	TEND		ALPRAZOLAM
GABRP	2568	TdgClinicalTrial		OCINAPLON
GABRP	2568	TdgClinicalTrial		ESTAZOLAM
GABRP	2568	ChemblInteractions	positive modulator	METHYPRYLON
GABRP	2568	ChemblInteractions	positive modulator	CLONAZEPAM
GABRP	2568	TdgClinicalTrial		TRIAZOLAM
GABRP	2568	ChemblInteractions	positive modulator	ESZOPICLONE
GABRP	2568	ChemblInteractions	positive modulator	HALAZEPAM
GABRP	2568	ChemblInteractions		ENFLURANE
GABRP	2568	ChemblInteractions		ACAMPROSATE CALCIUM
GABRP	2568	ChemblInteractions	positive modulator	ALPRAZOLAM
GABRP	2568	TEND		MIDAZOLAM
GABRP	2568	PharmGKB		antidepressants	23394390
GABRP	2568	ChemblInteractions	positive modulator	TRIAZOLAM
GABRP	2568	TEND		HALAZEPAM
GABRP	2568	ChemblInteractions	positive modulator	PROPOFOL
GABRP	2568	ChemblInteractions	positive modulator	CHLORDIAZEPOXIDE HYDROCHLORIDE
GABRP	2568	ChemblInteractions	positive modulator	PENTOBARBITAL SODIUM
GABRP	2568	ChemblInteractions	positive modulator	CHLORDIAZEPOXIDE
GABRP	2568	TdgClinicalTrial		CINOLAZEPAM
GABRP	2568	ChemblInteractions	positive modulator	CLORAZEPATE DIPOTASSIUM
GABRP	2568	TdgClinicalTrial		FLUDIAZEPAM
GABRP	2568	ChemblInteractions		GLUTETHIMIDE
GABRP	2568	TdgClinicalTrial		OXAZEPAM
GABRP	2568	TEND		LORAZEPAM
GABRP	2568	TdgClinicalTrial		FLURAZEPAM
GABRP	2568	TEND		CINOLAZEPAM
GABRP	2568	TEND		CHLORDIAZEPOXIDE
GABRP	2568	GuideToPharmacology	blocker	PICROTOXIN
GABRP	2568	ChemblInteractions	positive modulator	HALOTHANE
GABRP	2568	TdgClinicalTrial		CLORAZEPATE
GABRP	2568	TEND		PRAZEPAM
GABRP	2568	ChemblInteractions	positive modulator	ISOFLURANE
GABRP	2568	ChemblInteractions	positive modulator	SEVOFLURANE
GABRP	2568	TdgClinicalTrial		DIAZEPAM
GABRP	2568	ChemblInteractions		METHOXYFLURANE
GABRP	2568	PharmGKB		venlafaxine	23394390
GABRP	2568	ChemblInteractions		ETHCHLORVYNOL
GABRP	2568	ChemblInteractions		TRICLOFOS SODIUM
GABRP	2568	ChemblInteractions	positive modulator	BUTALBITAL
GABRP	2568	PharmGKB		Selective serotonin reuptake inhibitors	23394390
GABRP	2568	TEND		NITRAZEPAM
GABRP	2568	TdgClinicalTrial		GABOXADOL
GABRQ	55879	DTC		ETOMIDATE	16884293
GABRQ	55879	ChemblInteractions	positive modulator	PROPOFOL
GABRQ	55879	ChemblInteractions	positive modulator	ESZOPICLONE
GABRQ	55879	TdgClinicalTrial		NITRAZEPAM
GABRQ	55879	ChemblInteractions	agonist	MEPROBAMATE
GABRQ	55879	ChemblInteractions		ETHCHLORVYNOL
GABRQ	55879	TdgClinicalTrial		CLOBAZAM
GABRQ	55879	TdgClinicalTrial		NG2-73
GABRQ	55879	ChemblInteractions	positive modulator	LORAZEPAM
GABRQ	55879	ChemblInteractions	positive modulator	CLONAZEPAM
GABRQ	55879	ChemblInteractions	positive modulator	ALPRAZOLAM
GABRQ	55879	TdgClinicalTrial		CLONAZEPAM
GABRQ	55879	ChemblInteractions		TRICLOFOS SODIUM
GABRQ	55879	ChemblInteractions	positive modulator	CLOBAZAM
GABRQ	55879	TdgClinicalTrial		FLURAZEPAM
GABRQ	55879	ChemblInteractions	positive modulator	SECOBARBITAL SODIUM
GABRQ	55879	TEND		LORAZEPAM
GABRQ	55879	TdgClinicalTrial		TRIAZOLAM
GABRQ	55879	ChemblInteractions	positive modulator	THIOPENTAL SODIUM
GABRQ	55879	TEND		MIDAZOLAM
GABRQ	55879	ChemblInteractions	positive modulator	QUAZEPAM
GABRQ	55879	ChemblInteractions	positive modulator	PRIMIDONE
GABRQ	55879	ChemblInteractions	positive modulator	THIAMYLAL SODIUM
GABRQ	55879	ChemblInteractions	positive modulator	PENTOBARBITAL SODIUM
GABRQ	55879	TEND		CLONAZEPAM
GABRQ	55879	ChemblInteractions	positive modulator	DESFLURANE
GABRQ	55879	ChemblInteractions	positive modulator	HALAZEPAM
GABRQ	55879	ChemblInteractions	positive modulator	HALOTHANE
GABRQ	55879	ChemblInteractions	positive modulator	ISOFLURANE
GABRQ	55879	DTC		AZIETOMIDATE	16884293
GABRQ	55879	ChemblInteractions		ETOMIDATE
GABRQ	55879	TdgClinicalTrial		DIAZEPAM
GABRQ	55879	PharmGKB		venlafaxine	23394390
GABRQ	55879	TEND		CLORAZEPATE
GABRQ	55879	TEND		NITRAZEPAM
GABRQ	55879	TEND		BROMAZEPAM
GABRQ	55879	TEND		CLOBAZAM
GABRQ	55879	ChemblInteractions	positive modulator	CHLORDIAZEPOXIDE
GABRQ	55879	GuideToPharmacology	blocker	PICROTOXIN
GABRQ	55879	ChemblInteractions	positive modulator	METHOHEXITAL SODIUM
GABRQ	55879	ChemblInteractions	positive modulator	FLURAZEPAM HYDROCHLORIDE
GABRQ	55879	TdgClinicalTrial		OXAZEPAM
GABRQ	55879	ChemblInteractions	positive modulator	ESTAZOLAM
GABRQ	55879	ChemblInteractions	positive modulator	CLORAZEPATE DIPOTASSIUM
GABRQ	55879	ChemblInteractions	positive modulator	METHYPRYLON
GABRQ	55879	TdgClinicalTrial		MIDAZOLAM
GABRQ	55879	ChemblInteractions		TOPIRAMATE
GABRQ	55879	ChemblInteractions	positive modulator	DIAZEPAM
GABRQ	55879	ChemblInteractions	positive modulator	TEMAZEPAM
GABRQ	55879	GuideToPharmacology	blocker	TBPS
GABRQ	55879	TdgClinicalTrial		CLORAZEPATE
GABRQ	55879	TdgClinicalTrial		ALPRAZOLAM
GABRQ	55879	TdgClinicalTrial		EVT-201
GABRQ	55879	TdgClinicalTrial		CNS-7056
GABRQ	55879	TEND		OXAZEPAM
GABRQ	55879	ChemblInteractions	positive modulator	CHLORDIAZEPOXIDE HYDROCHLORIDE
GABRQ	55879	ChemblInteractions	positive modulator	TRIAZOLAM
GABRQ	55879	TEND		ALPRAZOLAM
GABRQ	55879	ChemblInteractions	positive modulator	PENTOBARBITAL
GABRQ	55879	ChemblInteractions		METHOXYFLURANE
GABRQ	55879	TdgClinicalTrial		CHLORDIAZEPOXIDE
GABRQ	55879	ChemblInteractions		ENFLURANE
GABRQ	55879	TEND		TEMAZEPAM
GABRQ	55879	TdgClinicalTrial		LORAZEPAM
GABRQ	55879	ChemblInteractions	positive modulator	BUTABARBITAL SODIUM
GABRQ	55879	ChemblInteractions	agonist	PF-06372865
GABRQ	55879	TEND		TRIAZOLAM
GABRQ	55879	ChemblInteractions		ACAMPROSATE CALCIUM
GABRQ	55879	ChemblInteractions		GLUTETHIMIDE
GABRQ	55879	TEND		FLURAZEPAM
GABRQ	55879	TdgClinicalTrial		BROMAZEPAM
GABRQ	55879	ChemblInteractions	positive modulator	MIDAZOLAM HYDROCHLORIDE
GABRQ	55879	ChemblInteractions	positive modulator	BUTALBITAL
GABRQ	55879	ChemblInteractions	positive modulator	OXAZEPAM
GABRQ	55879	ChemblInteractions	positive modulator	SEVOFLURANE
GABRQ	55879	ChemblInteractions	positive modulator	TALBUTAL
GABRQ	55879	ChemblInteractions	positive modulator	PRAZEPAM
GABRQ	55879	TEND		DIAZEPAM
GABRQ	55879	TdgClinicalTrial		TEMAZEPAM
GABRQ	55879	ChemblInteractions		FLUMAZENIL
GABRQ	55879	ChemblInteractions	positive modulator	METHARBITAL
GABRQ	55879	TEND		CHLORDIAZEPOXIDE
GABRQ	55879	TdgClinicalTrial		OCINAPLON
GABRR2	2570	TEND		CLORAZEPATE
GABRR2	2570	TEND		OXAZEPAM
GABRR2	2570	TEND		HALAZEPAM
GABRR2	2570	GuideToPharmacology	antagonist	PIPERIDINE-4-SULPHONIC ACID
GABRR2	2570	TdgClinicalTrial		ADINAZOLAM
GABRR2	2570	GuideToPharmacology	antagonist	ISONIPECOTIC ACID
GABRR2	2570	GuideToPharmacology	agonist	5-ME-IAA
GABRR2	2570	TEND		FLURAZEPAM
GABRR2	2570	TEND		CINOLAZEPAM
GABRR2	2570	TdgClinicalTrial		CLOTIAZEPAM
GABRR2	2570	TdgClinicalTrial		QUAZEPAM
GABRR2	2570	TdgClinicalTrial		CNS-7056
GABRR2	2570	TdgClinicalTrial		HALAZEPAM
GABRR2	2570	TdgClinicalTrial		CHLORDIAZEPOXIDE
GABRR2	2570	TdgClinicalTrial		PRAZEPAM
GABRR2	2570	GuideToPharmacology	antagonist	AZA-THIP
GABRR2	2570	TdgClinicalTrial		ESTAZOLAM
GABRR2	2570	TdgClinicalTrial		TRIAZOLAM
GABRR2	2570	GuideToPharmacology	antagonist	TRANS-3-ACPBPA
GABRR2	2570	TdgClinicalTrial		NITRAZEPAM
GABRR2	2570	TEND		CLONAZEPAM
GABRR2	2570	GuideToPharmacology	antagonist	GABOXADOL
GABRR2	2570	GuideToPharmacology	blocker	PICROTOXIN
GABRR2	2570	TdgClinicalTrial		LORAZEPAM
GABRR2	2570	TEND		DIAZEPAM
GABRR2	2570	TEND		PRAZEPAM
GABRR2	2570	TdgClinicalTrial		NG2-73
GABRR2	2570	TdgClinicalTrial		OXAZEPAM
GABRR2	2570	TEND		LORAZEPAM
GABRR2	2570	TEND		BROMAZEPAM
GABRR2	2570	TdgClinicalTrial		DIAZEPAM
GABRR2	2570	TEND		CHLORDIAZEPOXIDE
GABRR2	2570	TEND		CLOBAZAM
GABRR2	2570	GuideToPharmacology	blocker	TBPS
GABRR2	2570	TdgClinicalTrial		CLOBAZAM
GABRR2	2570	TEND		QUAZEPAM
GABRR2	2570	TEND		CLOTIAZEPAM
GABRR2	2570	TEND		MIDAZOLAM
GABRR2	2570	TEND		FLUDIAZEPAM
GABRR2	2570	TEND		TEMAZEPAM
GABRR2	2570	TdgClinicalTrial		TEMAZEPAM
GABRR2	2570	GuideToPharmacology	agonist	(±)-CIS-2-CAMP
GABRR2	2570	TdgClinicalTrial		CLONAZEPAM
GABRR2	2570	TEND		TRIAZOLAM
GABRR2	2570	GuideToPharmacology	agonist	MUSCIMOL
GABRR2	2570	TdgClinicalTrial		BROMAZEPAM
GABRR2	2570	TdgClinicalTrial		CINOLAZEPAM
GABRR2	2570	TEND		NITRAZEPAM
GABRR2	2570	TdgClinicalTrial		CLORAZEPATE
GABRR2	2570	TdgClinicalTrial		ALPRAZOLAM
GABRR2	2570	GuideToPharmacology	agonist	ISOGUVACINE
GABRR2	2570	TdgClinicalTrial		FLUDIAZEPAM
GABRR2	2570	TEND		ADINAZOLAM
GABRR2	2570	TEND		ALPRAZOLAM
GABRR2	2570	GuideToPharmacology	antagonist	CIS-3-ACPBPA
GABRR2	2570	TdgClinicalTrial		MIDAZOLAM
GABRR2	2570	TEND		ESTAZOLAM
GABRR2	2570	TdgClinicalTrial		OCINAPLON
GABRR2	2570	TdgClinicalTrial		FLURAZEPAM
GABRR2	2570	TdgClinicalTrial		EVT-201
GABRR2	2570	GuideToPharmacology	antagonist	TPMPA
GJA1	2697	NCI		PROPYLTHIOURACIL	12606457
GJA1	2697	NCI		VITAMIN A	16292552
GJA1	2697	NCI		PROTEASE INHIBITOR	15870950
GJA1	2697	TTD		Act1
GJA1	2697	GuideToPharmacology	inhibitor	CA2+
GJA1	2697	NCI		LABETALOL	16448880
GJA1	2697	NCI		EGCG	15736408
GJA1	2697	NCI		SELENIUM	16240671
GJA1	2697	NCI		ATENOLOL	16448880
GJA1	2697	NCI		BLEOMYCIN	16600115
GJA1	2697	GuideToPharmacology	inhibitor	OCTANOL
GJA1	2697	GuideToPharmacology	inhibitor	FLUFENAMIC ACID
GJA1	2697	NCI		PROTEASOME INHIBITOR	16829709
GJA1	2697	GuideToPharmacology	inhibitor	CARBENOXOLONE
GJA1	2697	NCI		CARVEDILOL	16448880
GJA1	2697	NCI		VITAMIN C	16448880
GJA1	2697	TTD		Granexin gel
ITPR3	3710	GuideToPharmacology	antagonist	DECAVANADATE
ITPR3	3710	GuideToPharmacology	activator	IP3
ITPR3	3710	GuideToPharmacology	activator	CA2+
KCNN4	3783	ChemblInteractions		CHLORZOXAZONE
KCNN4	3783	GuideToPharmacology	activator	NS309
KCNN4	3783	GuideToPharmacology	activator	SKA-121
KCNN4	3783	GuideToPharmacology	blocker	CHARYBDOTOXIN
KCNN4	3783	TTD		Charybdotoxin
KCNN4	3783	ChemblInteractions	blocker	SENICAPOC
KCNN4	3783	GuideToPharmacology	activator	RILUZOLE
KCNN4	3783	GuideToPharmacology	activator	CHLORZOXAZONE
KCNN4	3783	GuideToPharmacology	blocker	MAUROTOXIN
KCNN4	3783	GuideToPharmacology	activator	DC-EBIO
KCNN4	3783	GuideToPharmacology	blocker	CLOTRIMAZOLE
KCNN4	3783	TTD		Chlorzoxazone
KCNN4	3783	GuideToPharmacology	activator	EBIO
KCNN4	3783	GuideToPharmacology	blocker	SENICAPOC
KCNN4	3783	GuideToPharmacology	blocker	TRAM-34
KCNN4	3783	TTD		ICA-17043
KCNN4	3783	GuideToPharmacology	activator	CA2+
KCNN4	3783	GuideToPharmacology	activator	SKA-31
KCNN4	3783	GuideToPharmacology	blocker	COMPOUND RAC-16 [PMID: 15603962]
KCNN4	3783	GuideToPharmacology	blocker	NS6180
KCNN4	3783	GuideToPharmacology	blocker	NITRENDIPINE
KCNN4	3783	GuideToPharmacology	blocker	CHARYBDOTOXIN-GLU32 ANALOG
KCNN4	3783	TTD		ASP-0819
KCNN4	3783	GuideToPharmacology	activator	SKA-111
KCNN4	3783	TTD		ICA-17043
TRPC1	7220	NCI		CAFFEINE	15878845
TRPC1	7220	GuideToPharmacology	blocker	LA3+
TRPC1	7220	GuideToPharmacology	blocker	SKF96365
TRPC1	7220	GuideToPharmacology	blocker	GSMTX-4
TRPC1	7220	GuideToPharmacology	blocker	2-APB
TRPC1	7220	GuideToPharmacology	blocker	GD3+
TRPM2	7226	GuideToPharmacology	blocker	2-APB
TRPM2	7226	GuideToPharmacology	activator	NAADP
TRPM2	7226	GuideToPharmacology	activator	CA2+
TRPM2	7226	GuideToPharmacology	blocker	ZN2+
TRPM2	7226	GuideToPharmacology	activator	ARACHIDONIC ACID
TRPM2	7226	GuideToPharmacology	activator	H2O2
TRPM2	7226	GuideToPharmacology	activator	GEA 3162
TRPM2	7226	GuideToPharmacology	activator	CADPR
TRPM2	7226	GuideToPharmacology	blocker	H+
TRPM2	7226	GuideToPharmacology	activator	NAD
TRPM2	7226	GuideToPharmacology	activator	ADP RIBOSE
TRPM2	7226	GuideToPharmacology	blocker	CLOTRIMAZOLE
TRPM2	7226	GuideToPharmacology	blocker	MICONAZOLE
TRPM2	7226	GuideToPharmacology	activator	PIP2
TRPM2	7226	GuideToPharmacology	blocker	ACAA
TRPM2	7226	GuideToPharmacology	blocker	ECONAZOLE
TRPM2	7226	GuideToPharmacology	activator	OAADPR
TRPM2	7226	GuideToPharmacology	blocker	FLUFENAMIC ACID
TRPM7	54822	GuideToPharmacology	activator	NALTRIBEN
TRPM7	54822	GuideToPharmacology	activator	H+
TRPM7	54822	GuideToPharmacology	blocker	NAFAMOSTAT
TRPV3	162514	TTD		SAR292833
TRPV3	162514	TEND		MENTHOL
TRPV3	162514	TdgClinicalTrial		MENTHOL
TRPV3	162514	GuideToPharmacology	blocker	ASPIRIN-TRIGGERED RESOLVIN D1
TRPV3	162514	GuideToPharmacology	antagonist	COMPOUND 74A [PMID: 27077528]
TRPV3	162514	GuideToPharmacology	blocker	OSTHOLE
TRPV3	162514	GuideToPharmacology	blocker	FORSYTHOSIDE B
TRPV3	162514	GuideToPharmacology	blocker	ISOPENTENYL DIPHOSPHATE
TRPV3	162514	ChemblInteractions	antagonist	GRC-15300
TRPV3	162514	DTC		NSC-677436	16998480
