# Supplementary material for: Aberrations in ion channels interacting with lipid metabolism and epithelial–mesenchymal transition in esophageal squamous cell carcinoma
Source: Front Mol Biosci. 2023 Jul 17;10:1201459. doi: 10.3389/fmolb.2023.1201459 (PMC10388552; doi:10.3389/fmolb.2023.1201459)
Supplement: Supplementary file 3 [file Table1.xlsx]

## Sheet: IOB_KMIO_IonChannel
genes	log2FoldChange	pvalue	padj	diffexpressed
GABRR2	1.50449	1.88156e-05	0.00571223	Upregulated
GRIN2D	1.95613	3.24558e-05	0.00571223	Upregulated
CLCN4	1.80995	0.000312755	0.0158828	Upregulated
KCNE3	1.84133	0.000244564	0.0158828	Upregulated
KCNQ1	1.28093	0.00031585	0.0158828	Upregulated
TRPV3	1.95333	0.000187405	0.0158828	Upregulated
GJB4	1.40737	0.000738646	0.0325004	Upregulated
CFTR	-1.61335	7.95894e-05	0.0093385	Downregulated
TPCN1	-0.788013	0.00109021	0.0426392	Downregulated
RYR2	-1.18209	0.00179659	0.0527	Downregulated
ITPR2	-0.792777	0.00308112	0.0582936	Downregulated
KCNB2	-1.4218	0.00316637	0.0582936	Downregulated
KCTD6	-0.718854	0.00315005	0.0582936	Downregulated
AQP4	-1.58442	0.00444265	0.0705361	Downregulated
CNGA1	-1.21722	0.00480928	0.0705361	Downregulated
SCNN1A	-1.19681	0.0059129	0.0772137	Downregulated
TRPC5	-0.923163	0.0064018	0.0777047	Downregulated
CATSPER3	-1.00546	0.00857207	0.0887461	Downregulated
CLCN1	-1.22195	0.0108256	0.0993361	Downregulated
CLIC3	-1.50746	0.0112882	0.0993361	Downregulated
HTR3B	-1.78491	0.0108717	0.0993361	Downregulated
KCNB1	-1.34731	0.00998184	0.0993361	Downregulated
SCNN1B	-1.45686	0.0126506	0.10861	Downregulated
KCNQ4	-0.809276	0.0155461	0.124369	Downregulated
CLCN3	-0.634875	0.0193057	0.13968	Downregulated
GABRA4	-1.54345	0.0188536	0.13968	Downregulated
SCN2B	-1.21841	0.0283582	0.181492	Downregulated
KCNC2	-2.37375	0.0304565	0.187585	Downregulated
BEST3	-1.28021	0.0331398	0.190656	Downregulated
GRIA2	-1.65297	0.0331592	0.190656	Downregulated
SCN3B	-0.700606	0.0338179	0.190656	Downregulated
SCN4B	-0.691556	0.0376732	0.195014	Downregulated
AQP7	-0.985251	0.0404989	0.199477	Downregulated
CATSPERD	-1.45941	0.041888	0.199477	Downregulated
GJB2	-1.08565	0.0425023	0.199477	Downregulated
P2RX2	-1.3042	0.041016	0.199477	Downregulated
GABRA1	-2.12634	0.0460524	0.207826	Downregulated
KCNV1	-2.09863	0.0459304	0.207826	Downregulated
BSND	-1.50995	0.0489869	0.215542	Downregulated

## Sheet: IOB_KMIO_LipidMetabolism
Supplementary Table 8: List of differentially expressed ion channels, lipid metabolism and EMT-related genes IOB-KMIO dataset and GSE32424 dataset
genes	log2FoldChange	pvalue	padj	diffexpressed
HSPH1	1.11202	5.09499e-05	0.0059061	Upregulated
LPCAT1	1.12536	6.03279e-05	0.0059061	Upregulated
PNPLA3	1.68513	5.53538e-05	0.0059061	Upregulated
ABCD1	1.3327	9.68108e-05	0.00861616	Upregulated
ACBD7	2.22866	0.000105944	0.00864329	Upregulated
CEL	2.36097	0.000115184	0.00867421	Upregulated
CYP27B1	1.49671	0.000189289	0.0122079	Upregulated
ACOT7	0.879499	0.000265198	0.0137841	Upregulated
IL4I1	1.89344	0.000294683	0.0137841	Upregulated
NFKBIE	1.12557	0.000291574	0.0137841	Upregulated
PGS1	0.825502	0.000295676	0.0137841	Upregulated
FADS2	1.79866	0.000330064	0.0140493	Upregulated
PLA2G7	1.93279	0.000446818	0.0168244	Upregulated
SLC2A1	1.3341	0.000504722	0.0183008	Upregulated
CA2	1.60941	0.000759924	0.025654	Upregulated
CPNE7	1.21471	0.000843566	0.0256676	Upregulated
NR1H3	0.835839	0.00101928	0.0256676	Upregulated
ELOVL5	0.678694	0.00155034	0.0322932	Upregulated
GPAT4	0.6699	0.00152762	0.0322932	Upregulated
ACLY	0.673101	0.00164279	0.0324424	Upregulated
CETP	1.09377	0.0017483	0.0324424	Upregulated
LIPG	1.6657	0.00185575	0.0324424	Upregulated
SMPD4	0.624469	0.001783	0.0324424	Upregulated
MORC2	0.602691	0.00193802	0.0327124	Upregulated
GAL3ST2	2.3236	0.00251255	0.039674	Upregulated
ARNT2	1.0715	0.00286671	0.0438517	Upregulated
SEC24D	0.619638	0.00321728	0.0456481	Upregulated
CERS2	0.710483	0.00349024	0.048126	Upregulated
ENO2	1.02076	0.00348611	0.048126	Upregulated
FABP6	2.07921	0.00369157	0.0484209	Upregulated
ETFDH	-1.01287	1.03023e-06	0.000811089	Downregulated
GPD1L	-1.31914	2.48546e-06	0.000811089	Downregulated
MTMR10	-1.19475	2.20283e-06	0.000811089	Downregulated
CYP1A1	-3.64731	9.56954e-06	0.00187372	Downregulated
CYP4A11	-2.76668	7.77954e-06	0.00187372	Downregulated
CYP4B1	-2.36318	1.65851e-05	0.00270614	Downregulated
ACOX3	-1.00384	2.23416e-05	0.00312464	Downregulated
CYP2R1	-0.766143	0.000168074	0.0117532	Downregulated
CYP2J2	-1.78452	0.000199517	0.0122079	Downregulated
LPIN1	-1.11073	0.000215446	0.0124071	Downregulated
ADRB2	-0.941672	0.000320887	0.0140493	Downregulated
LIPI	-1.75355	0.000355368	0.0144229	Downregulated
ALDH9A1	-0.952045	0.00107495	0.0256676	Downregulated
DEGS2	-1.28577	0.000818091	0.0256676	Downregulated
EPHX2	-1.12906	0.00106093	0.0256676	Downregulated
FABP12	-1.74124	0.000934075	0.0256676	Downregulated
MGLL	-1.15469	0.000873445	0.0256676	Downregulated
PITPNM3	-0.678915	0.000955858	0.0256676	Downregulated
SLC2A4	-1.65768	0.00106766	0.0256676	Downregulated
TM7SF2	-0.969733	0.000899358	0.0256676	Downregulated
PLD1	-0.757218	0.00129909	0.029577	Downregulated
SLC10A1	-1.13917	0.0014902	0.0322932	Downregulated
SORT1	-0.88921	0.0014556	0.0322932	Downregulated
ACADM	-0.783088	0.00177597	0.0324424	Downregulated
CYP4F12	-1.25403	0.00169234	0.0324424	Downregulated
PRKAA2	-1.21943	0.00192936	0.0327124	Downregulated
GDPD3	-1.3206	0.00226474	0.036759	Downregulated
MTMR7	-0.665955	0.0027137	0.0421701	Downregulated
GRHL1	-1.187	0.00307569	0.0449418	Downregulated
GGT6	-1.36505	0.00370947	0.0484209	Downregulated
REEP6	-0.990655	0.00365146	0.0484209	Downregulated
SLC44A2	-0.632019	0.00481511	0.0561189	Downregulated
GK3P	-1.25461	0.00538642	0.0592507	Downregulated
ACOX2	-0.807115	0.00567568	0.0610603	Downregulated
CYP2C19	-1.57908	0.00696673	0.0698232	Downregulated
BCHE	-1.09897	0.00715956	0.0701605	Downregulated
ALDH3A2	-0.796951	0.00750024	0.0712887	Downregulated
NPAS2	-0.840896	0.00780824	0.0719403	Downregulated
CA4	-1.95268	0.00844441	0.0758447	Downregulated
ACER1	-1.5991	0.00911618	0.0786316	Downregulated
CYP3A5	-0.876946	0.00921607	0.0786316	Downregulated
CYP4F22	-1.58801	0.00961721	0.0789576	Downregulated
GPX3	-1.10431	0.00967816	0.0789576	Downregulated
ALOX12	-1.209	0.00980389	0.0793224	Downregulated
MAOA	-0.689854	0.0101391	0.0813619	Downregulated
PLIN4	-1.46586	0.0115894	0.0870217	Downregulated
TP53INP2	-0.957165	0.0112133	0.0870217	Downregulated
SLC44A3	-0.76943	0.0128813	0.0900769	Downregulated
ACACB	-1.00189	0.0146006	0.0979285	Downregulated
ARSH	-1.21306	0.0146042	0.0979285	Downregulated
HPGD	-1.30758	0.0149205	0.0986973	Downregulated
PIK3C2G	-1.27483	0.015236	0.0987726	Downregulated
SULT2B1	-1.3081	0.0160522	0.0995008	Downregulated
TECR	-0.648102	0.0159277	0.0995008	Downregulated
ALOX15B	-1.32515	0.0167058	0.10105	Downregulated
ACADL	-1.20102	0.0206659	0.117871	Downregulated
DHCR24	-0.717276	0.020911	0.117871	Downregulated
CDS1	-0.753236	0.0215721	0.119317	Downregulated
LIPH	-0.972143	0.0230965	0.124239	Downregulated
FABP5	-1.02856	0.0242186	0.125369	Downregulated
HMGCS2	-1.9269	0.0250335	0.125681	Downregulated
ALDH7A1	-0.707633	0.0292903	0.141324	Downregulated
PLIN3	-0.724011	0.0307836	0.144437	Downregulated
ELOVL4	-0.936855	0.0313393	0.144723	Downregulated
PLA2G3	-0.831271	0.0318544	0.145048	Downregulated
CYP11A1	-1.17859	0.0322619	0.146224	Downregulated
LEPR	-0.829195	0.0324976	0.146614	Downregulated
PLA2G2C	-1.24183	0.0343927	0.151201	Downregulated
MTMR8	-0.691536	0.0357948	0.153547	Downregulated
UGT1A8	-1.08269	0.036739	0.15638	Downregulated
CYP1A2	-1.92736	0.037839	0.157688	Downregulated
CYP3A4	-0.8274	0.0381953	0.157777	Downregulated
S100A10	-0.733754	0.0397928	0.161648	Downregulated
DGAT2	-0.690448	0.0404679	0.161706	Downregulated
PTGS1	-0.784913	0.0444279	0.170687	Downregulated
HACD1	-0.71191	0.0472944	0.176524	Downregulated
ARSF	-1.17969	0.0489946	0.179962	Downregulated
GAD2	-2.84806	0.0366251	NA	Downregulated

## Sheet: IOB_KMIO_EMT
genes	log2FoldChange	pvalue	padj	diffexpressed
CXCL5	3.13385	7.12054e-05	0.00662858	Upregulated
MYBL2	1.44578	0.000114219	0.00734752	Upregulated
CA9	2.72522	0.000114805	0.00734752	Upregulated
BATF2	1.98898	0.000100363	0.00734752	Upregulated
EPHB2	1.82498	0.00013575	0.00772268	Upregulated
CSF2	2.44347	0.000229012	0.00901954	Upregulated
CCL18	2.07515	0.000217439	0.00901954	Upregulated
AURKA	1.10633	0.000313297	0.0113917	Upregulated
ASCL2	1.68234	0.000333741	0.0113917	Upregulated
CXCL13	2.49703	0.000350804	0.0115879	Upregulated
VEGFA	1.30278	0.000434912	0.0139172	Upregulated
SPP1	2.37108	0.000457107	0.0141842	Upregulated
TACC3	0.744558	0.000637991	0.0192148	Upregulated
GLI2	1.66154	0.000891015	0.0228999	Upregulated
CTSZ	0.916855	0.00108112	0.0250787	Upregulated
MGAT3	1.32779	0.00113047	0.0250787	Upregulated
CXCL9	2.21835	0.0011475	0.0250787	Upregulated
CYTOR	1.17352	0.00111779	0.0250787	Upregulated
EPO	3.1852	0.00124011	0.0259159	Upregulated
SLC2A1	1.21321	0.00130016	0.0261052	Upregulated
KRT8	1.68564	0.00136254	0.026424	Upregulated
E2F1	1.09097	0.00143007	0.0271184	Upregulated
MAD2L2	0.619648	0.00152828	0.0279457	Upregulated
MDK	1.23053	0.00166947	0.0294748	Upregulated
STAT1	1.02578	0.00175763	0.0295052	Upregulated
HOXD9	1.46897	0.00193108	0.0313877	Upregulated
TIMELESS	0.958112	0.00196188	0.03139	Upregulated
DNMT3B	0.983554	0.00201504	0.0317447	Upregulated
GLS	0.812163	0.00205703	0.0319151	Upregulated
ECT2	1.0875	0.0022321	0.0341145	Upregulated
HMGA2	2.12254	0.00253549	0.0359987	Upregulated
RUNX1	0.878054	0.00244734	0.0359987	Upregulated
CIP2A	0.890556	0.00255464	0.0359987	Upregulated
ITGA3	1.01965	0.00268729	0.0371863	Upregulated
PDPN	1.3422	0.0030729	0.0403417	Upregulated
SALL4	1.41806	0.00312032	0.0404457	Upregulated
HOXA10	1.71394	0.00324802	0.0410614	Upregulated
NR1H3	0.741096	0.00343519	0.0423811	Upregulated
OSM	1.60283	0.00415438	0.0452041	Upregulated
PGF	1.14839	0.0041775	0.0452041	Upregulated
HK2	0.760746	0.00404535	0.0452041	Upregulated
MMP9	1.87016	0.00431516	0.0455538	Upregulated
BIRC5	1.01086	0.00437549	0.0456657	Upregulated
FSCN1	1.30121	0.00469816	0.0462588	Upregulated
PIM2	1.30583	0.00465662	0.0462588	Upregulated
HAVCR2	0.92753	0.00459091	0.0462588	Upregulated
LGR5	2.09894	0.00475015	0.0463253	Upregulated
HMGB3	1.02657	0.00505278	0.0483555	Upregulated
FOXM1	1.2379	0.0053034	0.0495265	Upregulated
FZD2	0.96423	0.00532023	0.0495265	Upregulated
CFTR	-1.85897	6.79264e-06	0.00415051	Downregulated
TRPS1	-1.0698	8.66527e-06	0.00415051	Downregulated
PDCD4	-1.08592	1.21597e-05	0.00415051	Downregulated
AKTIP	-0.728161	2.78469e-05	0.00570305	Downregulated
AR	-1.55898	2.58212e-05	0.00570305	Downregulated
RASAL2	-0.768021	7.00663e-05	0.00662858	Downregulated
KAT2B	-1.08834	4.03744e-05	0.00662858	Downregulated
SIM2	-1.8747	6.54426e-05	0.00662858	Downregulated
STIM1	-0.892157	5.81687e-05	0.00662858	Downregulated
PDCD6IP	-0.769066	6.38017e-05	0.00662858	Downregulated
TJP1	-0.928694	0.000107277	0.00734752	Downregulated
CCNG2	-1.01179	0.000111899	0.00734752	Downregulated
KLF8	-1.35674	0.000132139	0.00772268	Downregulated
NUCB2	-1.22168	0.000143872	0.00775394	Downregulated
CUL3	-0.608498	0.00016432	0.00790556	Downregulated
ROR1	-1.20779	0.000169846	0.00790556	Downregulated
TEAD1	-0.716129	0.000166709	0.00790556	Downregulated
PITPNM3	-0.865521	0.000181091	0.00806249	Downregulated
SCIN	-1.89771	0.000225072	0.00901954	Downregulated
TIAM1	-1.18065	0.000249271	0.00945382	Downregulated
MGLL	-1.3405	0.0003251	0.0113917	Downregulated
CXCR2	-1.68905	0.000679281	0.0198738	Downregulated
IL18	-1.57957	0.000776639	0.0220911	Downregulated
ALAD	-0.734223	0.000894526	0.0228999	Downregulated
PRKAA2	-1.37076	0.000883862	0.0228999	Downregulated
NDRG2	-1.09686	0.000862773	0.0228999	Downregulated
TGFBR3	-1.30196	0.00109356	0.0250787	Downregulated
CEACAM6	-1.69714	0.00115634	0.0250787	Downregulated
MAPK3	-1.03213	0.00117556	0.0250787	Downregulated
LYPD3	-1.71522	0.00129997	0.0261052	Downregulated
KLF4	-1.03598	0.00136765	0.026424	Downregulated
CEACAM1	-1.38593	0.00250146	0.0359987	Downregulated
NTRK3	-1.75228	0.00256632	0.0359987	Downregulated
GAB2	-0.689658	0.00278106	0.0378612	Downregulated
TRPC5	-1.1376	0.00281001	0.0378612	Downregulated
PTN	-1.21505	0.00304033	0.0403417	Downregulated
HDAC5	-0.607857	0.00334055	0.0417162	Downregulated
RORC	-1.59226	0.00364212	0.0433666	Downregulated
GRN	-0.910462	0.00386881	0.0440185	Downregulated
CEACAM5	-1.74904	0.00383255	0.0440185	Downregulated
MUC1	-1.06523	0.00423789	0.0452041	Downregulated
CD24	-1.40391	0.00409053	0.0452041	Downregulated
HIPK2	-0.719247	0.00504653	0.0483555	Downregulated
CYP3A5	-1.04838	0.00543105	0.050013	Downregulated
NFIC	-0.70237	0.00681551	0.058159	Downregulated
MIR23B	-1.35361	0.00677547	0.058159	Downregulated
TYRO3	-0.85941	0.00714262	0.0594638	Downregulated
HPGD	-1.4909	0.00710218	0.0594638	Downregulated
LGALS3	-0.957203	0.00775843	0.0597341	Downregulated
UCA1	-1.39785	0.00750905	0.0597341	Downregulated
IL22	-2.45781	0.00784407	0.0599427	Downregulated
PIK3R1	-0.721719	0.00826138	0.0626641	Downregulated
TNXB	-1.322	0.00907693	0.0668689	Downregulated
CTNNBIP1	-0.885489	0.00904054	0.0668689	Downregulated
PCSK1	-0.946736	0.00991479	0.0700189	Downregulated
HSPB1	-0.80441	0.0101395	0.0706318	Downregulated
SCEL	-1.68481	0.0104642	0.0709627	Downregulated
EPB41L3	-0.743616	0.0108917	0.0728964	Downregulated
GJB2	-1.32188	0.0113296	0.0748485	Downregulated
BHLHE40	-0.642908	0.0137691	0.0847668	Downregulated
P2RY2	-0.963826	0.0138243	0.0847668	Downregulated
CLDN7	-0.871515	0.0147562	0.0878687	Downregulated
ANXA1	-1.40317	0.015926	0.0916195	Downregulated
GSN	-0.929914	0.0168895	0.0929832	Downregulated
KLF5	-0.841461	0.0174731	0.094669	Downregulated
MIR203A	-1.57956	0.0194928	0.101323	Downregulated
RBFOX3	-1.10458	0.0200353	0.103096	Downregulated
AMHR2	-1.51208	0.0242631	0.116645	Downregulated
ESRP2	-0.745299	0.0250325	0.119782	Downregulated
HOOK1	-0.847627	0.0274208	0.125824	Downregulated
ABCG2	-0.700259	0.0285553	0.128813	Downregulated
ERBB2	-0.689816	0.0291011	0.129308	Downregulated
AQP3	-1.13817	0.0311289	0.131719	Downregulated
TNS1	-0.815333	0.0352006	0.143458	Downregulated
DCLK1	-0.975724	0.0382432	0.152378	Downregulated
FKBP5	-0.970108	0.0409504	0.156467	Downregulated
PHLDA1	-0.701283	0.040864	0.156467	Downregulated
CYP7B1	-0.621449	0.0407266	0.156467	Downregulated
CRYAB	-0.767171	0.0420854	0.159024	Downregulated
HPSE	-0.622714	0.0418889	0.159024	Downregulated
FOXP2	-0.711809	0.0424178	0.15969	Downregulated
GJB1	-1.88864	0.0446916	0.163489	Downregulated
MIR573	-1.30356	0.0447699	0.163489	Downregulated
MACC1	-0.96989	0.0450799	0.163695	Downregulated
OCLN	-0.906057	0.0486102	0.172558	Downregulated

## Sheet: GSE32424_IonChannel
genes	log2FoldChange	pvalue	padj	diffexpressed
CLIC4	2.56971	3.03269e-30	2.71426e-28	Upregulated
LRRC8D	2.86622	1.59229e-14	5.70039e-13	Upregulated
LRRC8C	3.04759	2.61416e-13	7.79892e-12	Upregulated
ITPR3	2.02382	1.52496e-11	3.89954e-10	Upregulated
ANO1	5.89764	3.27434e-10	6.51229e-09	Upregulated
SCN9A	6.17033	1.03308e-09	1.84922e-08	Upregulated
KCNS3	3.57414	9.19114e-09	1.49565e-07	Upregulated
ANO6	1.70851	1.8003e-08	2.68544e-07	Upregulated
TRPM7	1.88364	2.53524e-08	3.49083e-07	Upregulated
GJA5	5.44507	2.89736e-08	3.70448e-07	Upregulated
KCNMA1	4.00489	1.38578e-07	1.65369e-06	Upregulated
GJC1	3.59079	3.26892e-07	3.44198e-06	Upregulated
CACNA1C	5.41466	6.45604e-07	6.08227e-06	Upregulated
CACNA2D1	3.58062	1.39416e-06	1.20492e-05	Upregulated
PKD2	1.71288	1.4136e-06	1.20492e-05	Upregulated
LRRC8A	1.86774	5.17172e-05	0.00031922	Upregulated
MCOLN3	4.64681	5.02641e-05	0.00031922	Upregulated
KCNE4	4.15122	6.8271e-05	0.00039421	Upregulated
KCND2	4.16578	9.37787e-05	0.000493717	Upregulated
LRRC8B	1.38732	0.000293962	0.00142214	Upregulated
KCNH1	4.93127	0.000315972	0.00145023	Upregulated
KCNE3	3.8028	0.000354186	0.00158498	Upregulated
AQP9	3.09582	0.000373329	0.0016299	Upregulated
KCTD12	1.40136	0.000401248	0.00169811	Upregulated
CLCN2	2.24446	0.000541471	0.00215867	Upregulated
P2RX4	2.7908	0.000542683	0.00215867	Upregulated
TRPC1	2.91324	0.000693644	0.00268937	Upregulated
KCTD10	1.35828	0.000812124	0.00302855	Upregulated
KCTD7	1.57082	0.000874813	0.00319575	Upregulated
CACNA1B	4.97255	0.000985344	0.00345836	Upregulated
KCNG3	4.22204	0.00109165	0.00368691	Upregulated
GABRA3	4.27087	0.00117751	0.00390324	Upregulated
KCNJ8	3.05883	0.00127488	0.00414914	Upregulated
TRPV2	2.40724	0.00144208	0.0046095	Upregulated
GJA1	1.44956	0.00154844	0.00486265	Upregulated
RYR2	4.01128	0.00171708	0.00529926	Upregulated
GRIN2D	3.32062	0.00223091	0.00676837	Upregulated
TRPM2	2.83087	0.00239288	0.00713876	Upregulated
SCN8A	3.21647	0.00286058	0.00825877	Upregulated
TPCN2	2.67874	0.00310391	0.00868125	Upregulated
KCNN4	2.71867	0.00368899	0.0101589	Upregulated
TRPC6	2.62572	0.00387377	0.0105061	Upregulated
GJA3	3.63586	0.00445701	0.0119075	Upregulated
CLCN7	1.32912	0.00461513	0.0121487	Upregulated
KCTD15	0.779954	0.00818778	0.0200769	Upregulated
CACNA1H	2.73249	0.00865076	0.0206465	Upregulated
KCNH8	3.59686	0.00930172	0.021908	Upregulated
GABRE	1.37186	0.00954839	0.0221969	Upregulated
GABRQ	3.38189	0.009933	0.022795	Upregulated
KCNQ5	2.36877	0.0115943	0.0259422	Upregulated
KCNT2	2.63611	0.0124765	0.0275714	Upregulated
CRACR2A	3.31029	0.0150783	0.0329149	Upregulated
SCN1B	2.6314	0.0166683	0.0359473	Upregulated
ZACN	0.841774	0.0220592	0.0470071	Upregulated
AQP3	-5.72336	7.54444e-34	1.35046e-31	Downregulated
SCNN1B	-5.84602	1.63928e-20	9.78101e-19	Downregulated
CLIC3	-4.99059	4.47985e-20	2.00473e-18	Downregulated
CLCN3	-1.58768	3.26391e-10	6.51229e-09	Downregulated
TPCN1	-1.85143	1.57278e-07	1.75955e-06	Downregulated
GABRP	-4.24509	5.56663e-07	5.5357e-06	Downregulated
GJB5	-1.59155	4.1594e-06	3.38424e-05	Downregulated
SCNN1A	-2.04042	4.68063e-06	3.64275e-05	Downregulated
ANO10	-1.48543	1.5511e-05	0.000115686	Downregulated
VDAC1	-1.23843	2.60459e-05	0.000186489	Downregulated
KCTD3	-1.3281	3.81013e-05	0.000262313	Downregulated
KCNK6	-1.58715	4.52587e-05	0.000300048	Downregulated
AQP5	-3.88667	6.80437e-05	0.00039421	Downregulated
ANO3	-2.79534	8.14692e-05	0.000455718	Downregulated
SCNN1G	-2.98723	9.24833e-05	0.000493717	Downregulated
ANO8	-1.86689	0.000127106	0.000650058	Downregulated
CFTR	-4.37385	0.000169745	0.000844012	Downregulated
HCN2	-3.35228	0.000302964	0.00142712	Downregulated
KCTD11	-1.25952	0.000407925	0.00169811	Downregulated
KCNK7	-2.05331	0.000706146	0.00268937	Downregulated
ANO9	-1.05088	0.000978187	0.00345836	Downregulated
KCTD5	-0.686393	0.00108938	0.00368691	Downregulated
GJB6	-1.44037	0.00281647	0.00825877	Downregulated
GJB2	-1.73784	0.00306853	0.00868125	Downregulated
ITPR2	-0.713669	0.00481926	0.0125021	Downregulated
VDAC2	-0.978293	0.00606826	0.0155174	Downregulated
BEST1	-1.24955	0.00616008	0.0155304	Downregulated
KCTD6	-1.32003	0.00645667	0.016052	Downregulated
HTR3B	-4.33013	0.00852753	0.0206274	Downregulated
CNGA1	-2.11683	0.0107978	0.0244659	Downregulated
KCNK5	-2.20567	0.0264699	0.0557425	Downregulated
CLIC2	-1.02889	0.0288211	0.0599881	Downregulated
GJB3	-0.709274	0.035282	0.0717668	Downregulated
CLCN1	-3.71814	0.0346578	NA	Downregulated

## Sheet: GSE32424_LipidMetabolism
genes	log2FoldChange	pvalue	padj	diffexpressed
ODC1	5.29651	1.13039e-21	1.69746e-19	Upregulated
LGALS1	4.14506	1.66044e-21	2.13722e-19	Upregulated
SOAT1	3.29563	5.44269e-18	4.08655e-16	Upregulated
STARD7	2.14468	7.39526e-18	5.12549e-16	Upregulated
FADS1	4.92934	8.93967e-18	5.75331e-16	Upregulated
CAV1	2.9033	7.94044e-17	4.20843e-15	Upregulated
SLC2A1	2.30304	3.18221e-16	1.36532e-14	Upregulated
MMP1	10.8147	3.6692e-16	1.46225e-14	Upregulated
PTDSS1	3.18106	3.77486e-15	1.41715e-13	Upregulated
PPT1	2.28823	1.25687e-14	4.35554e-13	Upregulated
VIM	2.56416	1.34987e-11	2.91123e-10	Upregulated
ENO2	3.89184	1.42291e-11	2.98149e-10	Upregulated
TXNRD1	3.30132	2.83674e-11	5.55631e-10	Upregulated
AKR1B1	2.44547	3.61417e-11	6.59071e-10	Upregulated
PTPRG	3.04773	3.65744e-11	6.59071e-10	Upregulated
ABCA1	2.74251	3.74865e-11	6.62262e-10	Upregulated
SLC44A1	1.72992	3.87802e-11	6.71941e-10	Upregulated
TBL1XR1	1.6967	4.75929e-11	7.94096e-10	Upregulated
CERS2	2.53509	5.71301e-11	9.19183e-10	Upregulated
GLIPR1	1.81036	7.16252e-11	1.13218e-09	Upregulated
GPX8	3.29374	4.35426e-10	6.12998e-09	Upregulated
B4GALNT1	6.17287	7.44288e-10	1.0009e-08	Upregulated
SEC24D	2.12824	9.82664e-10	1.28316e-08	Upregulated
ACSL4	2.49308	1.20552e-09	1.55167e-08	Upregulated
LRP1	2.42955	1.32131e-09	1.67676e-08	Upregulated
ALDH1B1	3.65518	1.60216e-09	2.00493e-08	Upregulated
SEC23A	1.59125	5.21196e-09	6.2613e-08	Upregulated
PRKAB2	2.6415	8.80183e-09	1.01672e-07	Upregulated
AGPS	1.45605	9.02842e-09	1.0297e-07	Upregulated
PTPN11	2.11799	1.54097e-08	1.67278e-07	Upregulated
TGS1	1.61891	1.64314e-08	1.76247e-07	Upregulated
ADCY3	2.09771	1.71136e-08	1.81404e-07	Upregulated
HEXB	1.60045	1.78949e-08	1.85325e-07	Upregulated
AKT1	1.64445	2.07577e-08	2.1253e-07	Upregulated
ARSB	2.54929	3.4943e-08	3.46365e-07	Upregulated
YWHAH	1.60785	3.49824e-08	3.46365e-07	Upregulated
HACD3	1.56182	3.84782e-08	3.76836e-07	Upregulated
AHR	2.15093	4.9623e-08	4.75641e-07	Upregulated
CERS6	1.82579	6.83965e-08	6.48686e-07	Upregulated
DGKG	4.73372	7.86979e-08	7.38612e-07	Upregulated
ACLY	1.99804	8.07589e-08	7.42487e-07	Upregulated
MORC2	2.62642	8.00917e-08	7.42487e-07	Upregulated
INSR	2.61705	1.0238e-07	9.31761e-07	Upregulated
PCSK9	3.71028	1.22081e-07	1.07838e-06	Upregulated
CREBBP	1.44593	1.44037e-07	1.24786e-06	Upregulated
APOE	4.52138	1.5052e-07	1.29161e-06	Upregulated
FADS2	5.17848	1.77739e-07	1.48281e-06	Upregulated
OLR1	6.55688	2.76761e-07	2.22644e-06	Upregulated
GLA	1.87574	2.83753e-07	2.26249e-06	Upregulated
CAMKK2	2.15905	3.10311e-07	2.45254e-06	Upregulated
PCYT1A	1.44724	4.54966e-07	3.53383e-06	Upregulated
ENPP2	2.22676	5.26205e-07	3.95691e-06	Upregulated
PON2	1.54487	6.88821e-07	5.08711e-06	Upregulated
PIK3R4	1.82031	7.21506e-07	5.24256e-06	Upregulated
ELOVL5	1.36004	1.11602e-06	7.85577e-06	Upregulated
SCD5	3.08681	1.41875e-06	9.83302e-06	Upregulated
SLCO1A2	5.23415	1.72285e-06	1.16713e-05	Upregulated
IRS1	3.289	1.80643e-06	1.21462e-05	Upregulated
FADS3	3.38166	2.48605e-06	1.63499e-05	Upregulated
MED13L	1.28627	2.55451e-06	1.66783e-05	Upregulated
PRKD3	1.13819	2.66935e-06	1.73028e-05	Upregulated
PLPP4	4.75347	2.92765e-06	1.85762e-05	Upregulated
PRKG1	4.59137	2.90754e-06	1.85762e-05	Upregulated
APEX1	2.69375	3.76941e-06	2.34223e-05	Upregulated
PLA2G7	5.07151	3.97253e-06	2.43486e-05	Upregulated
HEXA	1.95491	4.73368e-06	2.88179e-05	Upregulated
LPL	5.88022	5.50655e-06	3.2857e-05	Upregulated
GPX2	2.194	5.87598e-06	3.4603e-05	Upregulated
LCLAT1	1.76296	5.87461e-06	3.4603e-05	Upregulated
HSD17B11	1.41094	8.09525e-06	4.67553e-05	Upregulated
NCOA6	1.32186	9.10879e-06	5.2274e-05	Upregulated
MTMR4	1.56567	9.55354e-06	5.44794e-05	Upregulated
DDHD1	2.66542	1.00156e-05	5.67549e-05	Upregulated
MED1	1.19331	1.1097e-05	6.09657e-05	Upregulated
ST3GAL2	2.47625	1.1048e-05	6.09657e-05	Upregulated
AKR1C1	4.13417	1.71996e-05	9.33546e-05	Upregulated
PIK3CA	1.97917	1.74126e-05	9.39448e-05	Upregulated
PTGIS	4.27796	1.82078e-05	9.70722e-05	Upregulated
PIK3R3	2.66116	2.66159e-05	0.000138618	Upregulated
GABARAPL1	2.08838	2.80979e-05	0.000145496	Upregulated
FHL2	2.72567	3.13162e-05	0.000160318	Upregulated
DGKE	2.19957	3.16593e-05	0.000161158	Upregulated
NCOR1	1.16919	3.52384e-05	0.00017837	Upregulated
ARSJ	2.10901	4.08639e-05	0.000205689	Upregulated
ESYT1	1.07108	5.57226e-05	0.000275857	Upregulated
ST3GAL3	2.18755	6.01809e-05	0.00029469	Upregulated
PRKD1	4.01458	6.51749e-05	0.000317419	Upregulated
GAL3ST4	1.82825	7.15921e-05	0.000344944	Upregulated
ACOT9	2.96943	7.37678e-05	0.000353536	Upregulated
AGPAT5	1.93316	7.53139e-05	0.000358042	Upregulated
PLAAT3	4.42253	7.55028e-05	0.000358042	Upregulated
DGKH	1.58397	8.31082e-05	0.000390002	Upregulated
DDHD2	1.64526	8.78431e-05	0.000407973	Upregulated
ALDH1A1	2.59483	9.88016e-05	0.000449597	Upregulated
SLC25A17	1.31906	9.86674e-05	0.000449597	Upregulated
SPTSSA	1.5363	0.00010287	0.000463429	Upregulated
PIKFYVE	1.06334	0.000107122	0.000480186	Upregulated
DGKD	3.14853	0.000109814	0.000489816	Upregulated
UGT8	3.35358	0.000116847	0.000511063	Upregulated
APOC1	3.01457	0.000143258	0.000623551	Upregulated
LPGAT1	1.41906	0.000160829	0.000696666	Upregulated
PCYT1B	4.41366	0.000186662	0.000800868	Upregulated
CHUK	1.40384	0.000215583	0.000916228	Upregulated
ILK	1.09598	0.000228183	0.000965226	Upregulated
AKR1C2	2.63535	0.000242618	0.00102149	Upregulated
LPCAT3	1.12852	0.000282494	0.00116756	Upregulated
INPP4A	1.06237	0.000316402	0.00128414	Upregulated
CDS2	1.18317	0.000364552	0.00146076	Upregulated
BMPR1B	4.08553	0.000387601	0.00154526	Upregulated
ADH5	1.278	0.000393601	0.00154953	Upregulated
NFKBIE	2.10357	0.000392824	0.00154953	Upregulated
STARD3NL	1.44911	0.000393831	0.00154953	Upregulated
NFYB	1.43421	0.000429342	0.00167462	Upregulated
GPX7	3.22786	0.000434664	0.00168807	Upregulated
ETNK1	1.24827	0.000444638	0.00171939	Upregulated
PIP4K2A	1.57934	0.000469268	0.0017992	Upregulated
PIK3R1	0.981407	0.000508359	0.00194081	Upregulated
OSBP	1.13016	0.000525232	0.00199677	Upregulated
ST3GAL5	3.76766	0.000551472	0.00208771	Upregulated
ACSS1	1.35351	0.000636962	0.00240127	Upregulated
GPAT4	1.30484	0.000655354	0.00243997	Upregulated
NRF1	2.27926	0.000651676	0.00243997	Upregulated
PGS1	1.20212	0.000652733	0.00243997	Upregulated
MED30	1.37901	0.000662497	0.00245642	Upregulated
CYP1B1	2.66551	0.000669449	0.00246193	Upregulated
PIK3C2A	0.860355	0.000666738	0.00246193	Upregulated
SCARB1	1.89025	0.000694211	0.00254262	Upregulated
PTGER3	2.78758	0.000747356	0.00271519	Upregulated
FABP3	4.40236	0.000899906	0.0032048	Upregulated
ARNT2	3.00032	0.000918941	0.00325971	Upregulated
EP300	1.19336	0.000938693	0.00331672	Upregulated
AOC3	2.50117	0.000964417	0.0033943	Upregulated
PITPNB	1.46564	0.000984778	0.00345247	Upregulated
PLIN2	1.95393	0.0010116	0.0035191	Upregulated
ELOVL2	4.41303	0.00103887	0.00357262	Upregulated
KPNB1	0.744485	0.00105684	0.00362058	Upregulated
HSD17B14	3.8604	0.00107178	0.00365786	Upregulated
STARD4	1.65491	0.00108255	0.00368068	Upregulated
PIK3CD	1.72691	0.00110026	0.00371286	Upregulated
THEM4	2.21313	0.00120694	0.00404258	Upregulated
ADSL	0.927815	0.00125061	0.00417334	Upregulated
AKR1C3	2.19131	0.00129265	0.00428189	Upregulated
CSNK2A2	0.855036	0.0013292	0.00438684	Upregulated
ABCC3	1.74099	0.001387	0.00453883	Upregulated
NR1H3	2.59403	0.00139036	0.00453883	Upregulated
SBF2	0.668687	0.00141298	0.00458637	Upregulated
CYP27A1	3.93071	0.00150071	0.00482908	Upregulated
MED27	1.75563	0.00152276	0.00488259	Upregulated
DGKI	3.926	0.00161125	0.00514802	Upregulated
PLEKHA8	1.49427	0.00164639	0.00524168	Upregulated
LIPG	3.55785	0.00166762	0.00529058	Upregulated
GPX4	0.640018	0.00171005	0.00540615	Upregulated
SIN3B	0.949635	0.00177787	0.00556201	Upregulated
MED22	1.18604	0.0017854	0.00556624	Upregulated
SLCO1B3	4.53218	0.0019261	0.00598419	Upregulated
PLD6	3.01524	0.00216769	0.00666582	Upregulated
SOCS3	1.58032	0.00220173	0.00671411	Upregulated
PLA2R1	1.41104	0.00221634	0.00672364	Upregulated
THRAP3	1.2567	0.00225596	0.00682088	Upregulated
PDE3B	2.72707	0.00228464	0.00688447	Upregulated
NCOR2	1.22352	0.00233987	0.00702742	Upregulated
ACSF3	1.73926	0.00235795	0.00705819	Upregulated
PRKAA1	1.01379	0.00238249	0.00708457	Upregulated
GGT7	1.73213	0.00284396	0.00840133	Upregulated
HSD11B1	3.9438	0.00299751	0.00882106	Upregulated
TIAM2	2.28505	0.00323654	0.00946793	Upregulated
PLA2G4C	3.25977	0.00326621	0.00949696	Upregulated
MTMR2	0.65945	0.00349806	0.0101018	Upregulated
NPC1	0.876653	0.00370803	0.0106399	Upregulated
MED24	1.41606	0.00387095	0.0110371	Upregulated
NCEH1	1.34021	0.0038646	0.0110371	Upregulated
CYP27B1	3.39895	0.00414179	0.0117351	Upregulated
GNAI1	1.11	0.00424679	0.0119948	Upregulated
GLB1	0.944202	0.00439175	0.0123655	Upregulated
ABCC1	2.724	0.00440764	0.0123716	Upregulated
UGDH	1.36995	0.00504528	0.0140302	Upregulated
ORMDL1	0.804048	0.00507861	0.0140363	Upregulated
UROD	1.69521	0.00524042	0.0144392	Upregulated
CRLS1	1.20945	0.00542689	0.0148621	Upregulated
GALC	1.56272	0.00557056	0.0152093	Upregulated
IKBKG	1.44353	0.00586905	0.0158799	Upregulated
INSIG2	1.22183	0.00600328	0.0161945	Upregulated
MED17	0.84542	0.00643888	0.0172149	Upregulated
SIN3A	0.733419	0.00651987	0.0173799	Upregulated
PLD3	1.12157	0.0065663	0.017452	Upregulated
PLA2G15	1.23836	0.00670202	0.0176565	Upregulated
GGT5	2.78929	0.00675658	0.0177483	Upregulated
MBTPS1	0.676524	0.00680701	0.0178288	Upregulated
B4GALT4	1.2984	0.00708516	0.0183969	Upregulated
LIPA	0.957208	0.00706556	0.0183969	Upregulated
B4GALT2	0.742621	0.00758186	0.0194559	Upregulated
SMPD4	0.775289	0.00769303	0.0196357	Upregulated
BCHE	2.61463	0.00804927	0.0201128	Upregulated
FABP4	3.81297	0.0080333	0.0201128	Upregulated
MAPK10	1.45546	0.00805852	0.0201128	Upregulated
PPARA	0.9778	0.00805323	0.0201128	Upregulated
LPCAT2	0.939643	0.00818317	0.0203675	Upregulated
AADAT	2.02247	0.00865542	0.0213364	Upregulated
MTOR	1.04634	0.00866718	0.0213364	Upregulated
PLEKHA3	0.973384	0.00873369	0.0214416	Upregulated
NFYA	0.762252	0.00912427	0.0222312	Upregulated
CERS5	0.833198	0.0092152	0.0223798	Upregulated
TBL1X	1.09019	0.0092957	0.0225146	Upregulated
GLB1L	2.00026	0.0096078	0.0232081	Upregulated
INPP5F	1.23795	0.00986941	0.0237354	Upregulated
LBR	0.987898	0.00990513	0.0237354	Upregulated
ARSI	2.4429	0.00997118	0.0238303	Upregulated
GNPAT	0.813614	0.0100797	0.0240259	Upregulated
MED14	0.989822	0.0102481	0.024363	Upregulated
UBE2L6	1.1619	0.0104017	0.0246629	Upregulated
NEU3	2.24932	0.0106956	0.0252932	Upregulated
DHCR7	1.61452	0.010975	0.025886	Upregulated
SGPP1	0.941533	0.0112877	0.0264849	Upregulated
PCK2	1.22015	0.0114951	0.0269016	Upregulated
ABHD4	0.845391	0.0115578	0.0269086	Upregulated
MED12	1.09616	0.0116947	0.0270871	Upregulated
GDPD5	2.88975	0.0119065	0.0275071	Upregulated
POMC	3.82227	0.0121015	0.0278862	Upregulated
IL4I1	2.5645	0.0123305	0.0282692	Upregulated
INPPL1	0.874894	0.0123003	0.0282692	Upregulated
OSBPL6	1.34541	0.0128715	0.0293601	Upregulated
PRKCQ	3.51842	0.0137603	0.0313081	Upregulated
PNPLA3	3.34551	0.0148269	0.0335653	Upregulated
ECI2	0.804613	0.0154271	0.0348366	Upregulated
PCCB	0.634901	0.0169991	0.0380055	Upregulated
SORBS1	1.48487	0.0174168	0.0388428	Upregulated
UGT1A6	1.90269	0.0176514	0.0391723	Upregulated
ABCD1	2.57224	0.0180462	0.03995	Upregulated
SMARCD3	1.47202	0.0182421	0.0402847	Upregulated
STS	1.56436	0.018523	0.0408049	Upregulated
PIP5K1B	3.11103	0.0188507	0.0413249	Upregulated
ACOT7	1.80235	0.0195598	0.0425462	Upregulated
CHKA	2.05099	0.019834	0.0429578	Upregulated
MBTPS2	0.789919	0.0217313	0.0468419	Upregulated
GPAM	0.791374	0.0221864	0.0475951	Upregulated
ST3GAL4	-3.6688	1.49032e-53	1.34278e-50	Downregulated
ALDH9A1	-2.66568	6.91082e-37	2.07555e-34	Downregulated
GRHL1	-2.89934	6.77537e-37	2.07555e-34	Downregulated
ACADM	-2.63648	1.36982e-29	3.08552e-27	Downregulated
SULT2B1	-3.63098	1.1273e-21	1.69746e-19	Downregulated
SORT1	-2.68148	3.43514e-20	3.86882e-18	Downregulated
PLD2	-1.94817	1.10321e-19	1.10443e-17	Downregulated
ALDH3B1	-4.09849	1.28463e-19	1.15745e-17	Downregulated
LPIN1	-3.51343	2.21065e-18	1.81073e-16	Downregulated
CYP4B1	-7.25952	2.99103e-17	1.79661e-15	Downregulated
GDPD3	-4.82742	7.71629e-17	4.20843e-15	Downregulated
ACOX3	-2.64741	1.4325e-16	7.17047e-15	Downregulated
ACER1	-5.5014	1.95828e-16	9.28639e-15	Downregulated
ELOVL1	-1.65368	2.53232e-16	1.14081e-14	Downregulated
TSPO	-2.21637	3.7327e-16	1.46225e-14	Downregulated
CPNE3	-2.09162	1.17454e-14	4.23304e-13	Downregulated
TNFAIP8L3	-3.49865	3.41887e-14	1.14089e-12	Downregulated
EPHX2	-2.49305	6.05516e-14	1.94846e-12	Downregulated
ABHD5	-2.78042	1.22788e-13	3.81491e-12	Downregulated
MSMO1	-1.89841	2.01976e-13	6.066e-12	Downregulated
DEGS2	-3.28903	2.77869e-13	8.07612e-12	Downregulated
MBOAT2	-1.65078	2.93606e-13	8.26685e-12	Downregulated
LTA4H	-1.69215	6.13896e-13	1.67612e-11	Downregulated
PLIN3	-2.54561	6.78279e-13	1.79744e-11	Downregulated
PLEKHA6	-3.86508	1.83216e-12	4.67465e-11	Downregulated
TECR	-2.10262	1.86778e-12	4.67465e-11	Downregulated
ALOX15B	-4.13529	3.16104e-12	7.69757e-11	Downregulated
SEC24C	-1.36295	5.60491e-12	1.32895e-10	Downregulated
ACOX1	-1.70322	9.76879e-12	2.25684e-10	Downregulated
PPARD	-1.7803	1.04667e-11	2.35761e-10	Downregulated
ACAA1	-2.29487	1.35707e-11	2.91123e-10	Downregulated
PNLIPRP3	-6.96792	1.47726e-11	3.02502e-10	Downregulated
CYP2J2	-4.79894	1.53225e-11	3.06791e-10	Downregulated
ALDOA	-1.04483	3.22188e-11	6.05761e-10	Downregulated
OSBPL10	-1.88868	3.22714e-11	6.05761e-10	Downregulated
RAB5A	-1.97569	4.4945e-11	7.64065e-10	Downregulated
ACADVL	-1.39551	5.076e-11	8.31541e-10	Downregulated
GLTP	-2.54472	9.68267e-11	1.50415e-09	Downregulated
MGLL	-3.15816	1.27193e-10	1.91001e-09	Downregulated
SCP2	-1.50281	1.27007e-10	1.91001e-09	Downregulated
HPGD	-4.29122	1.93553e-10	2.85887e-09	Downregulated
ALOX12	-4.49485	2.70282e-10	3.92781e-09	Downregulated
DGKA	-1.6003	3.41563e-10	4.8849e-09	Downregulated
SLC44A2	-1.30669	6.69032e-10	9.27382e-09	Downregulated
NSDHL	-1.51912	7.13576e-10	9.74139e-09	Downregulated
SMPD2	-2.04979	7.59743e-10	1.00666e-08	Downregulated
MED25	-1.74088	2.50832e-09	3.09589e-08	Downregulated
CYP2E1	-4.31225	3.01573e-09	3.67186e-08	Downregulated
OSBPL2	-1.50564	5.8671e-09	6.9556e-08	Downregulated
CERS4	-2.0311	7.20927e-09	8.43578e-08	Downregulated
FAAH2	-2.84531	9.54649e-09	1.07517e-07	Downregulated
PTGS1	-1.79778	9.84053e-09	1.09461e-07	Downregulated
ADIPOR1	-1.77514	1.01753e-08	1.11805e-07	Downregulated
CYP11A1	-4.19703	1.75462e-08	1.83827e-07	Downregulated
SAR1B	-1.31959	2.29713e-08	2.32552e-07	Downregulated
TM7SF2	-2.45633	4.07271e-08	3.94571e-07	Downregulated
IDI1	-1.01554	1.0582e-07	9.53441e-07	Downregulated
UGCG	-1.42725	1.11159e-07	9.91628e-07	Downregulated
CYP4F12	-3.13715	1.24739e-07	1.09116e-06	Downregulated
CDS1	-1.85338	1.62077e-07	1.37766e-06	Downregulated
S100A10	-1.79216	1.72657e-07	1.45387e-06	Downregulated
PNPLA2	-1.76466	1.83336e-07	1.51546e-06	Downregulated
HILPDA	-2.68282	2.52947e-07	2.07187e-06	Downregulated
TP53INP2	-2.72011	2.73602e-07	2.22086e-06	Downregulated
GPX3	-3.02685	3.70482e-07	2.90265e-06	Downregulated
CIDEA	-6.56518	5.13467e-07	3.95414e-06	Downregulated
MVK	-1.73692	5.18075e-07	3.95581e-06	Downregulated
ARSA	-1.78347	5.27002e-07	3.95691e-06	Downregulated
B4GALT5	-1.27347	5.77883e-07	4.30308e-06	Downregulated
VDAC1	-1.28587	7.13077e-07	5.22344e-06	Downregulated
AKR1A1	-1.24044	8.05215e-07	5.80399e-06	Downregulated
ORMDL2	-1.07318	8.42849e-07	6.02704e-06	Downregulated
HSD17B4	-0.997267	9.34705e-07	6.63125e-06	Downregulated
EBP	-1.16479	1.20643e-06	8.42629e-06	Downregulated
CYP3A5	-3.4097	1.50147e-06	1.03269e-05	Downregulated
NPAS2	-2.06678	1.70346e-06	1.16274e-05	Downregulated
GGT6	-3.25449	1.86505e-06	1.24475e-05	Downregulated
ACOT4	-2.51268	2.33467e-06	1.54672e-05	Downregulated
LIPE	-2.61697	2.84725e-06	1.83241e-05	Downregulated
CERS3	-1.8287	3.30863e-06	2.08467e-05	Downregulated
CPTP	-1.83778	3.54906e-06	2.22063e-05	Downregulated
HIBCH	-1.43033	3.89912e-06	2.40624e-05	Downregulated
DHCR24	-1.16596	5.30726e-06	3.20929e-05	Downregulated
JAK2	-1.17069	5.43569e-06	3.26504e-05	Downregulated
ALDH2	-1.53453	5.97877e-06	3.49797e-05	Downregulated
RORA	-1.40842	6.16909e-06	3.58603e-05	Downregulated
ASAH1	-1.36456	1.03182e-05	5.81042e-05	Downregulated
PI4K2A	-1.40168	1.03917e-05	5.8155e-05	Downregulated
HMGCL	-1.32569	1.09116e-05	6.06875e-05	Downregulated
SPTLC1	-0.983152	1.70312e-05	9.30005e-05	Downregulated
AGPAT2	-1.24782	1.78123e-05	9.55288e-05	Downregulated
CROT	-1.43075	1.88534e-05	9.99231e-05	Downregulated
SUCLG2	-1.11144	2.06911e-05	0.000109022	Downregulated
HSDL2	-1.24621	2.54795e-05	0.000133471	Downregulated
PIK3C2G	-2.81068	2.91726e-05	0.000150197	Downregulated
ACOT11	-2.27238	4.34413e-05	0.000217448	Downregulated
GNAI3	-1.09474	5.28166e-05	0.000262916	Downregulated
GPD1L	-1.46534	5.80341e-05	0.000285731	Downregulated
GLUL	-1.56677	7.05218e-05	0.000341614	Downregulated
SLC27A6	-3.66048	7.95002e-05	0.000375025	Downregulated
ARF1	-0.972537	8.65602e-05	0.000404097	Downregulated
LPIN2	-1.60808	9.2617e-05	0.000427938	Downregulated
ELOVL6	-1.71411	9.5417e-05	0.000438626	Downregulated
SLC44A3	-2.36639	0.000101614	0.000460071	Downregulated
HMGCS1	-1.05136	0.000110394	0.000489977	Downregulated
DGAT2	-2.7437	0.000110939	0.000489982	Downregulated
SPTLC2	-0.890786	0.000114169	0.000501789	Downregulated
NR1D1	-2.30445	0.000163218	0.000703633	Downregulated
GPCPD1	-1.139	0.000205263	0.0008765	Downregulated
ADH1B	-3.64507	0.000258799	0.00108455	Downregulated
AMACR	-2.39925	0.000271542	0.00113268	Downregulated
RETSAT	-1.20506	0.000277787	0.00115339	Downregulated
MMUT	-0.965285	0.000287586	0.00118317	Downregulated
LIPH	-2.30354	0.00030983	0.00126315	Downregulated
PRKAB1	-0.791248	0.000319125	0.00128938	Downregulated
RAP1GDS1	-1.05872	0.000364785	0.00146076	Downregulated
CDK19	-0.760749	0.000422715	0.00165594	Downregulated
HSD17B10	-0.934133	0.000463437	0.00178443	Downregulated
SUCLG1	-0.907669	0.000745635	0.00271519	Downregulated
ALDH3B2	-1.87692	0.000773909	0.00279458	Downregulated
SEC24A	-0.754501	0.00077541	0.00279458	Downregulated
GPAT3	-1.46381	0.00084995	0.00305102	Downregulated
PRDX6	-1.26278	0.000893678	0.00319525	Downregulated
MED16	-1.0707	0.000992702	0.00346676	Downregulated
SRD5A3	-1.13644	0.00103693	0.00357262	Downregulated
VDAC2	-1.06174	0.00103869	0.00357262	Downregulated
PITPNM1	-1.06523	0.00109923	0.00371286	Downregulated
CBR3	-1.23747	0.00116958	0.00393205	Downregulated
PIK3C2B	-0.920348	0.00126799	0.00421571	Downregulated
CH25H	-1.84348	0.00137127	0.00450917	Downregulated
MIGA2	-1.02472	0.00141511	0.00458637	Downregulated
HMGCR	-0.745084	0.00142394	0.00459845	Downregulated
MTF1	-1.10815	0.00172298	0.00542799	Downregulated
STARD5	-1.05377	0.00174444	0.00547643	Downregulated
PLEKHA2	-0.605079	0.00200203	0.00619873	Downregulated
CYP7B1	-1.44142	0.00209979	0.00647915	Downregulated
DGAT1	-1.32391	0.00219555	0.00671411	Downregulated
RUFY1	-0.878249	0.00220574	0.00671411	Downregulated
ACADSB	-1.09581	0.0023718	0.00707613	Downregulated
DBI	-1.04463	0.00248918	0.00737747	Downregulated
SBF1	-0.733767	0.00300562	0.00882106	Downregulated
CPT2	-0.873586	0.00326755	0.00949696	Downregulated
MAPK8	-0.924351	0.00346706	0.0100444	Downregulated
MED18	-0.979195	0.00352906	0.0101587	Downregulated
STAT3	-0.609875	0.00391094	0.011116	Downregulated
SMPD3	-2.12435	0.00462932	0.0129535	Downregulated
CRAT	-1.44091	0.00468368	0.013065	Downregulated
ELOVL4	-1.78134	0.00507837	0.0140363	Downregulated
PLBD1	-1.26682	0.00539848	0.0148294	Downregulated
MID1IP1	-0.872372	0.00583742	0.0158419	Downregulated
ECHS1	-0.780632	0.00605994	0.0162985	Downregulated
AACS	-0.97058	0.00630183	0.0168987	Downregulated
NFYC	-0.686815	0.00660113	0.017493	Downregulated
SLC27A4	-1.00943	0.00666171	0.0176018	Downregulated
LPCAT4	-1.14066	0.00692076	0.0180742	Downregulated
LYPLA2	-1.01571	0.00724572	0.0187144	Downregulated
PPP1CA	-0.631967	0.00724898	0.0187144	Downregulated
REEP6	-1.94556	0.00753005	0.0193845	Downregulated
SUMF1	-0.908091	0.00760098	0.0194559	Downregulated
LYPLA1	-0.690356	0.0077508	0.0197109	Downregulated
SPTSSB	-1.90924	0.00776623	0.0197109	Downregulated
ETFDH	-1.06597	0.00788155	0.019942	Downregulated
RXRA	-1.02811	0.00790153	0.019942	Downregulated
CYP4F22	-2.14278	0.0083008	0.0206034	Downregulated
GNAS	-0.62088	0.00861946	0.0213355	Downregulated
AKT2	-0.670805	0.00889445	0.0217769	Downregulated
PMVK	-0.99042	0.00912935	0.0222312	Downregulated
SPTLC3	-1.87844	0.00990259	0.0237354	Downregulated
CCNC	-0.738662	0.0110985	0.0261089	Downregulated
UBC	-1.07612	0.0116816	0.0270871	Downregulated
HADHB	-0.612985	0.0126057	0.0288268	Downregulated
NCOA1	-0.784652	0.0146896	0.0333383	Downregulated
SDHD	-0.704153	0.0155964	0.0350434	Downregulated
PLA2G12A	-0.774888	0.0163786	0.0367093	Downregulated
RAB4A	-0.694211	0.0175353	0.0390106	Downregulated
INPP5K	-0.664585	0.0187617	0.0412299	Downregulated
ANGPTL4	-1.27755	0.019281	0.0421655	Downregulated
BLVRA	-1.04395	0.0195967	0.0425462	Downregulated
MAOA	-1.19427	0.0195899	0.0425462	Downregulated
SMPD1	-1.09692	0.0208487	0.0450471	Downregulated
CHPT1	-0.928368	0.0221115	0.0475477	Downregulated
PAFAH2	-0.711451	0.024171	0.0514848	Downregulated
SCAP	-0.622138	0.0283743	0.0598717	Downregulated
CYP51A1	-0.888128	0.0288353	0.0606047	Downregulated
FADS6	-2.06627	0.0302449	0.0630802	Downregulated
PNPLA4	-1.02794	0.0318488	0.0661193	Downregulated
BDH2	-0.863607	0.0319608	0.0661993	Downregulated
CYP2C9	-3.43518	0.033041	0.0682798	Downregulated
PLPP6	-0.793135	0.0343675	0.0708585	Downregulated
PLA2G4F	-1.15995	0.0349392	0.0718727	Downregulated
SAMD8	-0.657817	0.0355926	0.07305	Downregulated
SRD5A1	-0.755045	0.0357506	0.0732075	Downregulated
PPM1L	-0.836966	0.0386781	0.0776146	Downregulated
ACHE	-2.33468	0.0431221	0.0853726	Downregulated
PTGDS	-1.27476	0.0446247	0.0877878	Downregulated
ADH7	-1.40279	0.0461364	0.0898573	Downregulated
TRADD	-0.746175	0.0461753	0.0898573	Downregulated
ACSL5	-0.890375	0.0498453	0.0961684	Downregulated

## Sheet: GSE32424_EMT
genes	log2FoldChange	pvalue	padj	diffexpressed
FN1	7.87379	4.44948e-46	2.16912e-43	Upregulated
LAMC2	5.10635	8.57042e-41	1.39269e-38	Upregulated
SPARC	4.68221	3.72114e-39	4.53514e-37	Upregulated
POSTN	7.22717	2.27396e-37	2.46346e-35	Upregulated
VCAN	6.15288	5.53166e-35	4.90306e-33	Upregulated
TNC	6.27057	2.04184e-33	1.659e-31	Upregulated
SPP1	8.44328	1.4921e-21	5.81917e-20	Upregulated
MMP2	4.96348	1.8139e-21	6.80213e-20	Upregulated
SERPINE1	5.28288	3.41281e-20	1.07338e-18	Upregulated
NTRK2	4.67446	9.17213e-20	2.70995e-18	Upregulated
FSTL1	4.2242	5.10141e-18	1.42111e-16	Upregulated
MMP1	10.239	1.25406e-17	3.21765e-16	Upregulated
ITGA5	3.7006	1.95213e-17	4.75832e-16	Upregulated
PRRX1	4.17571	5.45664e-17	1.23726e-15	Upregulated
LGALS1	3.56685	2.11562e-16	4.38879e-15	Upregulated
PDGFRB	3.17551	4.81837e-16	9.78731e-15	Upregulated
RUNX1	3.17276	6.18329e-16	1.23035e-14	Upregulated
PTHLH	4.92976	6.58415e-16	1.25873e-14	Upregulated
CTHRC1	8.27599	1.76732e-15	3.31372e-14	Upregulated
ACTA2	4.22647	1.93131e-15	3.55288e-14	Upregulated
ITGA6	2.35654	2.1463e-15	3.87527e-14	Upregulated
FLNA	2.41133	2.69553e-15	4.77843e-14	Upregulated
NRP2	3.88976	2.30092e-14	3.6777e-13	Upregulated
MMP13	8.27434	1.03194e-13	1.54791e-12	Upregulated
CAVIN1	3.33078	1.02972e-13	1.54791e-12	Upregulated
FSCN1	2.44369	3.7761e-13	5.49507e-12	Upregulated
PFN2	3.11542	5.36734e-13	7.69581e-12	Upregulated
SNAI2	1.8865	2.17014e-12	2.89847e-11	Upregulated
IGFBP7	2.46671	3.71782e-12	4.83317e-11	Upregulated
CDH11	5.45052	4.07171e-12	5.22357e-11	Upregulated
ECT2	2.93729	4.35643e-12	5.51626e-11	Upregulated
MICAL2	3.16498	4.49519e-12	5.61898e-11	Upregulated
ADAM12	6.49011	9.59192e-12	1.16902e-10	Upregulated
ITGB4	2.49628	4.07501e-11	4.78691e-10	Upregulated
FERMT2	2.89923	4.42037e-11	5.07043e-10	Upregulated
CAV1	2.35013	9.859e-11	1.08006e-09	Upregulated
MET	2.63146	1.36653e-10	1.46414e-09	Upregulated
EPCAM	3.8071	1.46184e-10	1.54924e-09	Upregulated
PTPRZ1	2.23219	3.60762e-10	3.74195e-09	Upregulated
MMP7	7.64382	8.32004e-10	8.36293e-09	Upregulated
TCF4	1.99229	1.55273e-09	1.5292e-08	Upregulated
MARVELD1	2.73781	1.63462e-09	1.59376e-08	Upregulated
SLC2A1	1.73693	1.82139e-09	1.75827e-08	Upregulated
COL8A1	3.87339	1.91577e-09	1.83125e-08	Upregulated
NF1	1.371	1.97899e-09	1.87331e-08	Upregulated
DDR2	3.58321	2.21856e-09	2.06009e-08	Upregulated
SPOCK1	4.69821	2.44287e-09	2.24698e-08	Upregulated
TLN1	2.37846	3.2046e-09	2.89304e-08	Upregulated
MMP3	6.45666	4.04824e-09	3.55588e-08	Upregulated
CTSL	3.90675	4.14009e-09	3.6041e-08	Upregulated
SOX4	3.07096	5.38392e-09	4.60467e-08	Upregulated
SDC2	4.09347	7.24417e-09	6.08885e-08	Upregulated
CDK14	4.44413	7.43021e-09	6.19184e-08	Upregulated
LTBP1	3.50591	8.04512e-09	6.59159e-08	Upregulated
GLS	1.94509	8.9341e-09	7.25896e-08	Upregulated
TP63	1.90703	9.49972e-09	7.65473e-08	Upregulated
MMP9	6.87327	2.0913e-08	1.65773e-07	Upregulated
CA9	6.80783	2.20368e-08	1.72763e-07	Upregulated
IGFBP3	2.70984	2.21491e-08	1.72763e-07	Upregulated
DAB2	2.55448	2.47483e-08	1.88512e-07	Upregulated
TIMP1	1.94373	2.72346e-08	2.03075e-07	Upregulated
LOXL2	5.4303	2.68748e-08	2.03075e-07	Upregulated
MCAM	2.72384	3.87471e-08	2.862e-07	Upregulated
LRP6	2.39144	6.51716e-08	4.63812e-07	Upregulated
CTSZ	2.6008	6.9732e-08	4.92672e-07	Upregulated
ACTL6A	2.41628	8.38376e-08	5.8807e-07	Upregulated
CCN2	3.31662	8.83935e-08	6.15597e-07	Upregulated
GPC3	5.79422	9.15765e-08	6.33242e-07	Upregulated
LOX	2.16805	1.09416e-07	7.46019e-07	Upregulated
DKK3	1.6389	1.43604e-07	9.63302e-07	Upregulated
SERPINF1	2.64527	1.44248e-07	9.63302e-07	Upregulated
FST	3.99293	1.61261e-07	1.05221e-06	Upregulated
VIM	1.96628	1.84287e-07	1.18993e-06	Upregulated
HMGA2	5.65079	2.50545e-07	1.57601e-06	Upregulated
TGM2	3.95255	3.59006e-07	2.24379e-06	Upregulated
ZYX	2.72441	3.61621e-07	2.24574e-06	Upregulated
PDPN	3.48457	4.77269e-07	2.90836e-06	Upregulated
STC2	5.20628	5.03884e-07	3.05147e-06	Upregulated
ACTG2	5.25466	5.13658e-07	3.09146e-06	Upregulated
HIP1	2.14204	5.20417e-07	3.09394e-06	Upregulated
CSPG4	5.39361	5.46363e-07	3.22851e-06	Upregulated
NUAK1	2.70148	5.55972e-07	3.2655e-06	Upregulated
CNTN1	2.42435	6.09267e-07	3.5571e-06	Upregulated
TCF3	1.62041	8.63272e-07	4.95112e-06	Upregulated
NCL	2.40765	1.03218e-06	5.88522e-06	Upregulated
SFRP2	3.1449	1.08477e-06	6.14915e-06	Upregulated
FOXM1	2.89766	1.36474e-06	7.59613e-06	Upregulated
ZEB1	2.51736	1.42705e-06	7.86086e-06	Upregulated
KRT17	2.43004	1.49215e-06	8.17332e-06	Upregulated
ROCK2	1.18603	1.53836e-06	8.37935e-06	Upregulated
GLI2	5.28661	1.56949e-06	8.50141e-06	Upregulated
SIX1	5.19437	1.70213e-06	9.16894e-06	Upregulated
AURKA	2.22502	1.71826e-06	9.20498e-06	Upregulated
ACVR1	1.73079	2.14836e-06	1.1384e-05	Upregulated
PLAUR	4.3047	2.34771e-06	1.23731e-05	Upregulated
NRP1	2.40238	2.53329e-06	1.32793e-05	Upregulated
GNA13	1.25828	3.38875e-06	1.74816e-05	Upregulated
EIF5A2	4.42596	3.96764e-06	2.03603e-05	Upregulated
MMD	2.1507	4.45353e-06	2.26156e-05	Upregulated
IGF1R	1.45757	6.96269e-06	3.4286e-05	Upregulated
HAS2	3.42051	8.30902e-06	4.03049e-05	Upregulated
CCND2	2.76194	8.68203e-06	4.19059e-05	Upregulated
FZD7	2.20116	9.70535e-06	4.61596e-05	Upregulated
LIMA1	1.51956	1.05616e-05	4.95077e-05	Upregulated
TBL1XR1	1.12705	1.1929e-05	5.56496e-05	Upregulated
PLXND1	2.30347	1.26494e-05	5.87292e-05	Upregulated
FGFR1	2.27577	1.73822e-05	7.95666e-05	Upregulated
LAMA1	4.79485	1.82598e-05	8.31929e-05	Upregulated
ZEB2	2.72759	1.85035e-05	8.39112e-05	Upregulated
CIP2A	2.94157	1.88849e-05	8.52442e-05	Upregulated
EGFR	3.31795	1.95901e-05	8.802e-05	Upregulated
PTPN11	1.55426	2.04294e-05	9.13698e-05	Upregulated
TPBG	1.53942	2.21467e-05	9.81502e-05	Upregulated
TGFB1I1	3.02422	2.38592e-05	0.000105261	Upregulated
CBLB	1.60955	2.40095e-05	0.000105447	Upregulated
BRCA1	1.93212	2.54913e-05	0.000110462	Upregulated
TLR4	2.57856	2.61085e-05	0.000112636	Upregulated
GOLM1	2.51037	2.84479e-05	0.000121652	Upregulated
TET1	2.46952	2.9206e-05	0.000124349	Upregulated
TIMELESS	1.58618	3.17173e-05	0.000133872	Upregulated
SMC1A	1.87438	3.28178e-05	0.00013792	Upregulated
C5AR1	3.66638	3.34253e-05	0.000139699	Upregulated
MEG3	4.30474	3.77255e-05	0.000156521	Upregulated
PEG10	6.16344	4.11516e-05	0.000169295	Upregulated
MYBL2	2.62826	4.83804e-05	0.000198197	Upregulated
HDAC2	1.5416	5.01948e-05	0.00020477	Upregulated
NREP	1.53233	5.21523e-05	0.000209253	Upregulated
F2R	1.99121	5.19858e-05	0.000209253	Upregulated
EML4	0.996102	5.39801e-05	0.000214819	Upregulated
UCP2	2.47513	5.56639e-05	0.000220619	Upregulated
KRT8	2.18111	5.74496e-05	0.00022586	Upregulated
ROCK1	1.58332	6.21133e-05	0.000242242	Upregulated
MMP14	1.20588	7.4371e-05	0.000287745	Upregulated
SLC39A6	1.47403	8.55328e-05	0.000329622	Upregulated
IRS1	2.7273	0.000110885	0.000417426	Upregulated
CDH2	4.43814	0.000115264	0.000432239	Upregulated
CEMIP	2.10551	0.000137824	0.000510944	Upregulated
PEAK1	1.90977	0.000150869	0.000555082	Upregulated
TP53BP1	1.09573	0.000153654	0.000563206	Upregulated
EPHB2	3.29875	0.000163672	0.000597677	Upregulated
CERS6	1.26009	0.000166617	0.000606164	Upregulated
AKT1	1.08074	0.000168412	0.000610415	Upregulated
FGFR2	2.27317	0.000170812	0.000616821	Upregulated
DCLK1	3.94772	0.000193179	0.000689925	Upregulated
ETS1	1.42301	0.000193003	0.000689925	Upregulated
KDM6B	1.92258	0.000197563	0.000703006	Upregulated
DNMT1	1.79555	0.000209761	0.000738328	Upregulated
CD14	1.88658	0.000211258	0.000740923	Upregulated
ANXA5	0.760875	0.00022305	0.000776692	Upregulated
ITGA3	1.37769	0.000240754	0.000835357	Upregulated
GLI1	4.58984	0.000260982	0.000900856	Upregulated
SCUBE3	4.09511	0.000261479	0.000900856	Upregulated
LIMS1	2.12665	0.000266186	0.000913844	Upregulated
ITGB1	1.20143	0.000269131	0.000920711	Upregulated
CXCL14	2.33349	0.000281227	0.000956927	Upregulated
MTHFD2	1.65551	0.000309198	0.00103648	Upregulated
BIRC5	1.27095	0.000320214	0.00106921	Upregulated
CRMP1	2.60799	0.000335188	0.00111159	Upregulated
NR2F2	1.72613	0.000336784	0.0011131	Upregulated
EFEMP1	2.21635	0.000343746	0.0011302	Upregulated
SLC30A7	1.03747	0.000344275	0.0011302	Upregulated
IGF1	2.43212	0.000363048	0.00118783	Upregulated
OSM	4.22092	0.000365688	0.00119246	Upregulated
TRIM37	0.936363	0.000379459	0.00122914	Upregulated
CXCL8	3.02794	0.000382745	0.00123568	Upregulated
STIM2	1.66465	0.000496141	0.00157057	Upregulated
FOXO1	1.42355	0.000495757	0.00157057	Upregulated
CCL2	1.80649	0.000512006	0.00161555	Upregulated
ETV4	1.79415	0.000528738	0.00165762	Upregulated
LOXL3	1.89209	0.000558871	0.00174647	Upregulated
CRIM1	1.00675	0.00058399	0.00181334	Upregulated
BDNF	3.93617	0.000589734	0.00182537	Upregulated
HAVCR2	2.50641	0.000624936	0.0019282	Upregulated
TEAD2	2.83221	0.000649475	0.0019976	Upregulated
CREBBP	0.873186	0.000668876	0.0020508	Upregulated
SENP2	1.53013	0.000683412	0.0020888	Upregulated
CCN1	1.49494	0.000737202	0.00223221	Upregulated
RUNX2	2.30753	0.000762226	0.00228668	Upregulated
ROS1	5.16493	0.0008058	0.00240998	Upregulated
EHD2	1.1374	0.000845607	0.0025213	Upregulated
FHL2	2.13615	0.00104646	0.00309182	Upregulated
TGFBR2	1.24667	0.00106202	0.00312832	Upregulated
CDKN2A	2.19782	0.00116529	0.00340166	Upregulated
TGFB3	3.96951	0.00119925	0.00346965	Upregulated
FBXO45	2.03042	0.0011981	0.00346965	Upregulated
KDM1A	1.38558	0.0012914	0.00372518	Upregulated
FHOD1	1.96058	0.00137061	0.00394201	Upregulated
BMI1	1.28571	0.00138813	0.00398068	Upregulated
TGFBR1	0.768242	0.00144193	0.00411893	Upregulated
ROR2	2.6887	0.00144902	0.00411893	Upregulated
PIM2	1.70349	0.00146031	0.00413732	Upregulated
HOXB7	2.51003	0.00146397	0.00413732	Upregulated
KCNH1	4.3329	0.00148639	0.00418853	Upregulated
MSI2	2.23819	0.00161616	0.00452804	Upregulated
TIMP3	2.80441	0.00163612	0.00457083	Upregulated
SLIT3	3.10565	0.00165167	0.00460108	Upregulated
UBR5	1.00285	0.00180075	0.0049597	Upregulated
FGF2	2.38897	0.0018245	0.00499689	Upregulated
CKS2	1.40594	0.00184242	0.00503182	Upregulated
PDE4A	2.76201	0.00196644	0.00532577	Upregulated
EPS8	1.75598	0.00195651	0.00532577	Upregulated
KIF5B	0.805595	0.00196196	0.00532577	Upregulated
CX3CL1	2.3908	0.00204617	0.00552637	Upregulated
PDGFB	2.19534	0.0021693	0.00579472	Upregulated
AXL	1.14804	0.00222653	0.00593133	Upregulated
EIF4G1	1.10334	0.00229402	0.00609446	Upregulated
HMGB3	1.57675	0.00247835	0.00656628	Upregulated
MAD2L2	1.37222	0.0025272	0.00667756	Upregulated
PCDH9	3.51785	0.00254266	0.00670026	Upregulated
TBX3	3.26234	0.00257	0.00675403	Upregulated
FLT1	1.16921	0.00273585	0.00715136	Upregulated
XRN2	0.856959	0.00276243	0.00720153	Upregulated
ETV1	2.12945	0.00278977	0.00724797	Upregulated
PIK3CA	1.40935	0.00279511	0.00724797	Upregulated
TGFB2	2.13724	0.00283625	0.00733513	Upregulated
ALDH1A1	2.06157	0.00305495	0.00787983	Upregulated
RGS3	1.19207	0.00327308	0.008376	Upregulated
LMNB1	2.14714	0.00336589	0.00859096	Upregulated
NES	2.61862	0.0034629	0.00881548	Upregulated
AQP9	2.48293	0.00400545	0.0101011	Upregulated
PTPN14	1.48572	0.00400936	0.0101011	Upregulated
FHL1	1.71697	0.00411946	0.0103517	Upregulated
CCL21	1.87363	0.00426734	0.0106958	Upregulated
ATM	0.927437	0.00433485	0.0108094	Upregulated
F2RL2	3.25869	0.00537549	0.0131853	Upregulated
SMAD7	1.84239	0.00619805	0.0150701	Upregulated
PAG1	1.28022	0.00669225	0.016111	Upregulated
PGF	2.09111	0.00676186	0.0162384	Upregulated
CXCL13	3.04407	0.00695625	0.0166402	Upregulated
ENG	1.47746	0.00719429	0.0171502	Upregulated
ATXN1	0.772221	0.00731075	0.0173853	Upregulated
RHOC	0.983923	0.00747294	0.0177278	Upregulated
TNS1	0.902073	0.00758329	0.0179459	Upregulated
FBLN5	1.6289	0.00777443	0.0183537	Upregulated
PAK1	1.38542	0.00793919	0.0186974	Upregulated
TWIST1	2.22323	0.00812532	0.0190896	Upregulated
LRIG1	1.10222	0.00838049	0.0196418	Upregulated
CXCL5	3.36892	0.00846816	0.0197997	Upregulated
NOTCH1	0.895036	0.00857547	0.0200026	Upregulated
JAG2	1.31582	0.00894878	0.020814	Upregulated
MMP19	1.35635	0.00917161	0.0212407	Upregulated
LIF	2.5437	0.00929991	0.0214867	Upregulated
CDH13	1.5803	0.00985959	0.0226724	Upregulated
CYP1B1	2.06677	0.0101521	0.0232902	Upregulated
TBX2	3.01056	0.0102421	0.0234413	Upregulated
CCN6	3.61307	0.0103275	0.0235263	Upregulated
TYMS	1.36752	0.0103263	0.0235263	Upregulated
FAM3C	1.16495	0.0104393	0.0237257	Upregulated
ANPEP	2.6991	0.0104821	0.0237676	Upregulated
GEMIN2	1.33937	0.0110084	0.0248454	Upregulated
MSX2	2.89887	0.0110912	0.0249744	Upregulated
BVES	3.01727	0.0114299	0.0256777	Upregulated
BMP6	2.76188	0.0123021	0.0274474	Upregulated
DNMT3B	2.01468	0.012405	0.0276139	Upregulated
EFNB2	1.39203	0.0125822	0.0279444	Upregulated
FBLN1	1.02608	0.0131549	0.0290839	Upregulated
ONECUT2	2.82245	0.0136506	0.0301116	Upregulated
SMURF2	0.845575	0.0137118	0.0301783	Upregulated
EMP3	1.89636	0.01379	0.0302822	Upregulated
ISG15	1.37839	0.0140737	0.0307666	Upregulated
CUX1	0.606754	0.0143807	0.0313673	Upregulated
ST6GAL1	1.66938	0.0145131	0.0315855	Upregulated
COL8A2	1.44516	0.0149432	0.032449	Upregulated
NR1H3	1.98383	0.0151548	0.0328355	Upregulated
SMC3	0.900402	0.0152777	0.0329863	Upregulated
VSIG4	1.65454	0.0164018	0.0353019	Upregulated
CUL4A	0.960212	0.0166894	0.0357631	Upregulated
ERG	2.52524	0.0170929	0.0364673	Upregulated
EDNRA	1.16733	0.0181469	0.0382143	Upregulated
NUBPL	2.06042	0.0189864	0.0398102	Upregulated
DAPK1	1.34357	0.0196861	0.0411005	Upregulated
ITGB6	0.866586	0.0197407	0.0411264	Upregulated
IL11	2.70841	0.0198591	0.041285	Upregulated
TACC3	1.54541	0.0214865	0.0443842	Upregulated
MBD3	1.66003	0.0215373	0.0443951	Upregulated
DAB2IP	1.02833	0.0225869	0.0461682	Upregulated
WNT11	2.89151	0.0230093	0.0469332	Upregulated
YBX1	1.3817	0.0233499	0.0475285	Upregulated
IL6	3.14134	0.0235334	0.0478022	Upregulated
PARP1	0.803823	0.024028	0.0487055	Upregulated
CXCR2	-6.40428	1.17085e-55	1.14158e-52	Downregulated
KAT2B	-4.27553	1.08665e-45	3.53162e-43	Downregulated
CEACAM1	-5.29643	2.36516e-45	5.76508e-43	Downregulated
EPHA2	-3.6068	4.521e-45	8.81595e-43	Downregulated
AQP3	-6.31628	1.03169e-39	1.43699e-37	Downregulated
LYPD3	-3.87137	1.13034e-36	1.10208e-34	Downregulated
NUCB2	-3.47197	1.06994e-32	8.02452e-31	Downregulated
CD24	-4.50331	3.18417e-31	2.21755e-29	Downregulated
IL18	-5.11954	1.83326e-29	1.19162e-27	Downregulated
SPRR2A	-5.78919	1.0905e-28	6.64523e-27	Downregulated
LGALS3	-3.39891	2.97084e-27	1.70386e-25	Downregulated
SCEL	-6.70854	5.42305e-27	2.93748e-25	Downregulated
MAPK3	-3.16083	3.12868e-24	1.60551e-22	Downregulated
RACK1	-1.84975	1.5399e-23	7.50702e-22	Downregulated
PEBP1	-2.26765	2.72523e-23	1.26528e-21	Downregulated
CCNDBP1	-2.452	4.64162e-23	2.05708e-21	Downregulated
NDRG2	-3.52207	6.60161e-23	2.79851e-21	Downregulated
CCNG2	-3.87012	2.73827e-22	1.11242e-20	Downregulated
MYD88	-2.02796	1.50961e-20	5.45138e-19	Downregulated
ANXA1	-4.73933	2.17446e-20	7.57177e-19	Downregulated
CSK	-2.51487	2.68582e-20	9.02993e-19	Downregulated
ZFP36	-3.24226	3.15581e-20	1.02564e-18	Downregulated
HDAC5	-2.188	3.63079e-20	1.10626e-18	Downregulated
ANXA2	-2.40443	1.80277e-19	5.1697e-18	Downregulated
RHOA	-1.9288	6.15124e-18	1.66596e-16	Downregulated
PRSS8	-3.47106	7.15598e-18	1.8857e-16	Downregulated
RORC	-6.41301	1.49055e-17	3.72637e-16	Downregulated
CLDN4	-2.72261	3.06226e-17	7.28221e-16	Downregulated
SIM2	-5.25461	3.21791e-17	7.47015e-16	Downregulated
TYRO3	-2.77205	1.12347e-16	2.48547e-15	Downregulated
PKP3	-2.67916	1.14714e-16	2.48547e-15	Downregulated
KLF6	-2.24753	1.20112e-16	2.54585e-15	Downregulated
MUC1	-4.47016	6.40027e-16	1.24805e-14	Downregulated
RAF1	-2.03481	4.45677e-15	7.75956e-14	Downregulated
S100P	-4.96504	4.6673e-15	7.98354e-14	Downregulated
ESRP2	-2.4201	4.95886e-15	8.33601e-14	Downregulated
GRN	-2.50023	7.79369e-15	1.28794e-13	Downregulated
RASAL2	-1.9527	9.30387e-15	1.51188e-13	Downregulated
MGLL	-3.74517	3.68338e-14	5.7924e-13	Downregulated
PCBP1	-1.93738	7.18744e-14	1.11234e-12	Downregulated
PDCD6IP	-1.81381	1.80124e-13	2.66092e-12	Downregulated
MAP2K1	-2.17967	9.07791e-13	1.28275e-11	Downregulated
CUL3	-1.53757	1.64649e-12	2.26102e-11	Downregulated
KLF4	-2.48035	1.64169e-12	2.26102e-11	Downregulated
JUNB	-2.41666	2.02916e-12	2.74782e-11	Downregulated
HPGD	-4.87533	3.42438e-12	4.51185e-11	Downregulated
JAK2	-1.73729	9.20936e-12	1.1366e-10	Downregulated
S100A9	-5.2647	2.00823e-11	2.41731e-10	Downregulated
BHLHE40	-1.97801	3.71562e-11	4.41796e-10	Downregulated
HOOK1	-1.87828	4.14024e-11	4.80564e-10	Downregulated
YPEL3	-2.56249	4.84253e-11	5.49007e-10	Downregulated
S100A8	-5.3604	9.21513e-11	1.03273e-09	Downregulated
CD82	-1.75464	9.63931e-11	1.06799e-09	Downregulated
SEMA4A	-1.6384	1.36552e-10	1.46414e-09	Downregulated
LRG1	-4.74367	1.6435e-10	1.72302e-09	Downregulated
HPSE	-2.45134	4.10887e-10	4.217e-09	Downregulated
HMOX1	-2.49138	4.86415e-10	4.94016e-09	Downregulated
CAPZA1	-1.59183	1.27208e-09	1.26559e-08	Downregulated
GSK3A	-1.2556	2.16311e-09	2.02792e-08	Downregulated
YWHAZ	-1.28801	2.78488e-09	2.53763e-08	Downregulated
SCIN	-3.63693	3.72887e-09	3.33545e-08	Downregulated
HES1	-1.98195	3.95446e-09	3.50509e-08	Downregulated
CIRBP	-1.42093	5.26409e-09	4.54202e-08	Downregulated
SKP1	-1.71092	7.06921e-09	5.99346e-08	Downregulated
STIM1	-1.60419	7.63024e-09	6.30465e-08	Downregulated
ESRP1	-1.51695	1.43715e-08	1.14854e-07	Downregulated
CLDN7	-3.06157	2.29425e-08	1.77531e-07	Downregulated
SLC9A3R1	-1.75838	2.40404e-08	1.84562e-07	Downregulated
PHLDA1	-2.33975	2.72849e-08	2.03075e-07	Downregulated
SERPINB4	-4.1544	3.92393e-08	2.87657e-07	Downregulated
HSPB1	-1.77748	4.55415e-08	3.31366e-07	Downregulated
PDCD4	-1.64465	5.24239e-08	3.78617e-07	Downregulated
CYP3A5	-3.93542	6.16534e-08	4.42001e-07	Downregulated
PTPA	-1.29138	1.07983e-07	7.41431e-07	Downregulated
TRIM16	-2.28986	1.13058e-07	7.655e-07	Downregulated
CTNNBIP1	-2.16999	1.57741e-07	1.04624e-06	Downregulated
SQSTM1	-1.76357	1.59147e-07	1.04844e-06	Downregulated
STAT3	-1.17357	1.61878e-07	1.05221e-06	Downregulated
CAPNS1	-2.09199	2.06354e-07	1.32365e-06	Downregulated
S100A2	-1.487	2.13808e-07	1.3625e-06	Downregulated
EIF5A	-1.16744	2.29605e-07	1.45367e-06	Downregulated
PPM1D	-1.26825	3.77363e-07	2.32866e-06	Downregulated
MTA3	-1.39525	3.96343e-07	2.43041e-06	Downregulated
MAPK14	-1.05547	5.18131e-07	3.09394e-06	Downregulated
P2RY2	-2.21607	6.22125e-07	3.61054e-06	Downregulated
TP53BP2	-1.88434	8.58007e-07	4.95004e-06	Downregulated
TXN	-1.86615	1.09306e-06	6.16029e-06	Downregulated
SIAH2	-0.916866	1.34393e-06	7.53063e-06	Downregulated
SP1	-0.905044	1.3712e-06	7.59613e-06	Downregulated
MAPK8	-1.49464	1.99186e-06	1.06123e-05	Downregulated
BAG3	-2.39362	2.75363e-06	1.43572e-05	Downregulated
RHOG	-1.41914	3.08584e-06	1.60037e-05	Downregulated
LCN2	-3.22842	4.44627e-06	2.26156e-05	Downregulated
PITPNM1	-1.60764	4.47959e-06	2.263e-05	Downregulated
HDAC6	-1.14316	4.52147e-06	2.27239e-05	Downregulated
CFTR	-4.99619	6.23291e-06	3.11645e-05	Downregulated
SDC1	-1.18171	6.57326e-06	3.26986e-05	Downregulated
EIF3I	-1.11904	6.94912e-06	3.4286e-05	Downregulated
ELK3	-1.4359	7.7096e-06	3.77732e-05	Downregulated
TXN2	-1.12405	8.13902e-06	3.96777e-05	Downregulated
AKT2	-1.22885	8.97551e-06	4.3109e-05	Downregulated
KLF5	-1.99433	9.09951e-06	4.34903e-05	Downregulated
NAMPT	-2.1534	1.00404e-05	4.75214e-05	Downregulated
FOXO3	-1.11612	1.01875e-05	4.79847e-05	Downregulated
MACC1	-2.68175	1.42524e-05	6.58582e-05	Downregulated
CYP7B1	-2.02888	1.72928e-05	7.95304e-05	Downregulated
IDH2	-1.68049	2.16423e-05	9.63525e-05	Downregulated
LRRFIP1	-1.09997	2.42554e-05	0.000106049	Downregulated
AKTIP	-1.46625	2.44849e-05	0.000106575	Downregulated
ROR1	-2.64814	2.80544e-05	0.000120498	Downregulated
EHD1	-1.50452	3.16259e-05	0.000133872	Downregulated
PLS3	-1.20616	3.35278e-05	0.000139699	Downregulated
TIAM1	-1.60965	3.87969e-05	0.000160284	Downregulated
PTEN	-1.08236	5.07534e-05	0.000206186	Downregulated
BCL2L1	-1.39111	5.15863e-05	0.0002087	Downregulated
EZR	-1.0968	5.35889e-05	0.000214136	Downregulated
CRYAB	-2.90113	5.6657e-05	0.000223646	Downregulated
TMPRSS4	-1.6921	6.09438e-05	0.000238636	Downregulated
SUFU	-1.3605	7.34999e-05	0.000285507	Downregulated
ATP5MK	-1.26611	9.22626e-05	0.000354158	Downregulated
ERBB2	-1.84092	9.62908e-05	0.000368171	Downregulated
FBXW7	-1.06502	0.000103363	0.000393668	Downregulated
HDAC3	-0.902582	0.0001043	0.000395692	Downregulated
ESRRA	-1.1382	0.000108289	0.000409233	Downregulated
FOXN1	-2.04541	0.000122424	0.000457331	Downregulated
TEAD1	-1.15974	0.000131174	0.000488146	Downregulated
GJB2	-2.2605	0.000146794	0.000542139	Downregulated
IMP3	-1.38974	0.000189574	0.000682045	Downregulated
S100A6	-1.31877	0.00020279	0.000718984	Downregulated
YAP1	-1.17436	0.00020456	0.000722629	Downregulated
TGFA	-1.44434	0.00022093	0.000772066	Downregulated
RPS6KB1	-0.822174	0.00028168	0.000956927	Downregulated
EGLN3	-1.87073	0.000284371	0.000962716	Downregulated
OLA1	-0.880136	0.000290296	0.000979372	Downregulated
ACTN4	-1.34584	0.000309349	0.00103648	Downregulated
PRDX1	-1.34984	0.000325097	0.00108181	Downregulated
RNF111	-0.869289	0.000368587	0.00119791	Downregulated
KLF8	-2.30534	0.000392265	0.00125447	Downregulated
ST14	-1.17446	0.000391218	0.00125447	Downregulated
KMT5A	-0.989364	0.000392422	0.00125447	Downregulated
EPB41L3	-1.89589	0.000432248	0.00137726	Downregulated
KLK6	-3.08681	0.000519639	0.00163435	Downregulated
CYB5R1	-1.20886	0.000564201	0.0017575	Downregulated
BTRC	-0.985151	0.000686045	0.00209029	Downregulated
KDM6A	-1.23821	0.000706649	0.00214636	Downregulated
ZFAS1	-1.02693	0.000740746	0.002236	Downregulated
APLF	-1.64843	0.000754924	0.00227176	Downregulated
PARD3	-1.24425	0.000888116	0.00263998	Downregulated
ANGPTL4	-1.83677	0.000993026	0.00294286	Downregulated
CTNND1	-0.709204	0.00107551	0.0031585	Downregulated
RAC1	-1.26372	0.00115796	0.00339044	Downregulated
CD63	-0.81524	0.00116893	0.0034021	Downregulated
TNFRSF11A	-2.271	0.00144712	0.00411893	Downregulated
FAS	-1.26367	0.0014991	0.00421218	Downregulated
SRI	-0.945607	0.00177996	0.00494171	Downregulated
LGR4	-1.08395	0.00178408	0.00494171	Downregulated
CDKN1A	-0.750736	0.00179151	0.00494823	Downregulated
UCHL3	-1.41795	0.00182	0.00499689	Downregulated
ALAD	-1.04506	0.00210331	0.00566499	Downregulated
PLAC8	-2.3466	0.00215277	0.00576634	Downregulated
SPRY1	-1.31519	0.00214845	0.00576634	Downregulated
AR	-2.82058	0.0026856	0.00703887	Downregulated
HSPA4	-0.917833	0.00316694	0.00813773	Downregulated
ERN1	-1.1045	0.00317163	0.00813773	Downregulated
WWOX	-1.35975	0.00376425	0.00955766	Downregulated
MED28	-0.81501	0.00379528	0.00961143	Downregulated
IL23A	-4.5048	0.0043256	0.0108094	Downregulated
RDX	-0.727874	0.00448849	0.011164	Downregulated
HBEGF	-1.29434	0.00453982	0.0112629	Downregulated
KDM4B	-0.78552	0.00459225	0.0113641	Downregulated
CDH1	-0.878525	0.00480595	0.0118628	Downregulated
ITCH	-0.749276	0.0053823	0.0131853	Downregulated
MAP3K4	-0.725776	0.00535735	0.0131853	Downregulated
PTN	-1.29871	0.005729	0.0139994	Downregulated
TAFAZZIN	-0.960412	0.00616823	0.0150351	Downregulated
KRAS	-0.640735	0.0063785	0.0154319	Downregulated
MCL1	-0.659794	0.00637398	0.0154319	Downregulated
CEACAM6	-3.46634	0.00657621	0.0158708	Downregulated
KRT19	-1.31662	0.00696329	0.0166402	Downregulated
JUN	-1.01043	0.00896603	0.020814	Downregulated
DKK1	-2.17974	0.00968123	0.0223149	Downregulated
CCL20	-2.12832	0.0105905	0.0239576	Downregulated
FOXN3	-0.65689	0.0116146	0.0260327	Downregulated
HIPK2	-0.728841	0.0118885	0.0265854	Downregulated
PCMT1	-0.72497	0.0126387	0.0280063	Downregulated
ENO1	-0.657125	0.0140143	0.0307055	Downregulated
WWTR1	-0.990224	0.0152921	0.0329863	Downregulated
EIF4E	-0.978877	0.0166495	0.0357561	Downregulated
PIN1	-0.648999	0.017036	0.0364256	Downregulated
VCP	-0.61492	0.017152	0.0365135	Downregulated
PRKAA2	-1.43875	0.0172277	0.0365947	Downregulated
CYTOR	-1.67403	0.0176762	0.0373846	Downregulated
LMNA	-0.611467	0.0180172	0.0380234	Downregulated
NFKBIA	-0.977666	0.018775	0.0394518	Downregulated
STK11	-0.613491	0.0194321	0.0406574	Downregulated
EPHB3	-1.14587	0.0205534	0.0425468	Downregulated
CEACAM5	-3.16776	0.0216413	0.0445153	Downregulated
FRAT1	-1.7188	0.021837	0.0447291	Downregulated
TUFT1	-1.33088	0.0283462	0.0561739	Downregulated
NEAT1	-0.999449	0.0291369	0.0576238	Downregulated
MZF1	-1.06612	0.0330681	0.0642259	Downregulated
MEF2D	-0.615235	0.0364468	0.0695413	Downregulated
ETS2	-0.88019	0.0365659	0.0696323	Downregulated
ABCB1	-2.07634	0.0377023	0.0713781	Downregulated
KIT	-1.04463	0.0429345	0.0806573	Downregulated
CEBPA	-0.74885	0.0453196	0.0848111	Downregulated
CDC42	-0.73175	0.045502	0.0849894	Downregulated
GAB2	-1.11541	0.0459774	0.0857131	Downregulated
AQP5	-2.42028	0.0465584	0.0864656	Downregulated
ADM	-0.932669	0.0488293	0.0893218	Downregulated
